# Supplementary material for: Enhancement of enzymatic activity by biomolecular condensates through pH buffering
Source: Nat Commun. 2025 Jul 10;16:6368. doi: 10.1038/s41467-025-61013-8 (PMC12246476; doi:10.1038/s41467-025-61013-8)
Supplement: Supplementary file 4 — Source Data [file 41467_2025_61013_MOESM4_ESM.zip]

Archive with 2 entries (2 files):
- Supporting Data.zip
- Source Data.xlsx
