# Supplementary material for: Enhancement of enzymatic activity by biomolecular condensates through pH buffering
Source: Nat Commun. 2025 Jul 10;16:6368. doi: 10.1038/s41467-025-61013-8 (PMC12246476; doi:10.1038/s41467-025-61013-8)
Supplement: Supplementary file 4 — Source Data [file 41467_2025_61013_MOESM4_ESM.zip › Source Data.xlsx]

## Sheet: Figure 1
1E												1H
Water	520	516	519									BTL2 10 mM NaCl	Laf1-BTL2-Laf1 10 mM NaCl	BTL2 750 mM NaCl	Laf1-BTL2-Laf1 750 mM NaCl	20nM BTL2	20nM Laf1-BTL2-Laf1
Isopropanol	473	476	477	459	462	466						0.2978	2.511	0.2603	0.3	0.04915	0.07834
Condensates	464.74	464.74	464.74	464.74	464.74	464.74	464.74	464.74	464.74			0.6935	1.736	0.6473	0.4571	0.1242	0.06574
												0.846	1.479	0.193	0.3028	0.07322	0.08236
												0.4955	1.976			0.06701	0.05244
1F												0.5913	1.401
Tris Buffer	0.08053	0.1306	0.1634	0.1234
Tris Buffer + 10% Isopropanol	0.8812	0.88	0.6208	0.7395
1G												1I
Time (s)	Laf1-BTL2-Laf1					BTL2						MUB Concentration (µM)	BTL2 Initial Rate (µMs-1)	BTL2 Standard Error of the estimate	Laf1-BTL2-Laf1 Initial Rate (µMs-1)	Laf1-BTL2-Laf1 Standard Error of the estimate
25	6814	4554	3956	5288	3698	801	1806	2203	1266	1575		500	0.8605	0.03776	2.029	0.1251
30	7600	5205	4451	5964	4220	937	2134	2584	1507	1826		250	0.5848	0.03774	1.82	0.1093
35	8275	5903	4978	6599	4748	1072	2451	2993	1759	2082		200	0.5578	0.113	1.272	0.1045
40	8888	6550	5488	7204	5269	1208	2771	3372	2005	2363		150	0.3005	0.0159	1.016	0.0499
45	9414	7124	5980	7737	5754	1343	3086	3752	2240	2633		100	0.2006	0.01229	0.6451	0.04441
50	9878	7694	6440	8195	6228	1487	3388	4108	2479	2831		50	0.1377	0.009173	0.3702	0.01747
55	10336	8231	6862	8624	6654	1615	3705	4452	2728	3103		35	0.07952	0.006585	0.2416	0.002774
60	10697	8676	7251	9027	7106	1754	3996	4797	2957	2977		25	0.09908	0.02202	0.2165	0.004347
65	11032	9068	7593	9424	7530	1880	4295	5127	3173	3189		15	0.05527	0.005224	0.1428	0.008813
70	11337	9463	7941	9740	7909	2010	4562	5442	3412	3394		5	0.03725	0.007591	0.05097	0.003461
75	11570	9814	8238	10041	8296	2143	4854	5768	3647	3601
80	11822	10130	8548	10341	8597	2268	5155	6060	3857	3782
85	12071	10439	8846	10649	8942	2399	5405	6363	4060	3994
90	12238	10696	9135	10862	9248	2516	5657	6653	4308	4177
95	12389	10981	9387	11103	9542	2631	5906	6962	4496	4342
100	12604	11205	9604	11309	9859	2767	6177	7198	4704	4522
105	12730	11416	9875	11533	10116	2874	6406	7443	4917	4711
110	12924	11650	10097	11663	10380	2992	6620	7702	5119	4866
115	12993	11845	10251	11900	10606	3094	6862	7926	5304	5034
120	13122	11990	10509	12050	10807	3200	7088	8153	5519	5187
125	13213	12164	10720	12204	10942	3320	7306	8382	5699	5344
130	13352	12325	10900	12346	11234	3430	7469	8586	5876	5484
135	13452	12503	11094	12450	11445	3525	7681	8802	6043	5641
140	13526	12605	11165	12594	11594	3617	7879	8999	6220	5793
145	13543	12777	11423	12740	11786	3733	8103	9212	6386	5945
150	13612	12900	11563	12844	11962	3828	8257	9398	6568	6064
155	13717	12994	11676	12935	12103	3909	8408	9551	6725	6204
160	13773	13119	11846	13016	12244	4017	8614	9735	6862	6333
165	13836	13214	12014	13133	12377	4107	8801	9905	7035	6452
170	13926	13307	12139	13219	12524	4222	8927	10090	7175	6578
175	13941	13409	12287	13333	12676	4295	9106	10228	7342	6709
180	13977	13480	12374	13395	12753	4387	9233	10392	7471	6831
185	14034	13553	12526	13479	12882	4485	9386	10493	7602	6940
190	14099	13670	12640	13511	12947	4557	9535	10670	7722	7062
195	14046	13743	12710	13585	13062	4661	9647	10805	7886	7189
200	14171	13830	12846	13687	13163	4722	9803	10904	8023	7295
205	14178	13849	12992	13748	13253	4809	9923	11039	8135	7367
210	14246	13949	13028	13790	13338	4881	10057	11125	8262	7495
215	14250	13997	13179	13842	13443	4977	10163	11241	8369	7601
220	14272	14048	13318	13882	13544	5043	10252	11358	8497	7703
225	14331	14114	13351	13957	13594	5112	10395	11465	8600	7797
230	14326	14173	13439	13982	13623	5191	10500	11564	8720	7924
235	14362	14200	13544	14037	13735	5268	10614	11638	8814	7980
240	14379	14265	13584	14060	13797	5342	10713	11734	8894	8081
245	14390	14324	13693	14151	13870	5421	10793	11827	9070	8190
250	14382	14365	13806	14152	13908	5473	10940	11918	9142	8248
255	14388	14387	13854	14193	13981	5552	11000	11979	9234	8350
260	14438	14423	13910	14251	14027	5598	11078	12088	9338	8455
265	14436	14466	13990	14272	14080	5670	11186	12147	9436	8499
270	14488	14494	14116	14263	14120	5727	11253	12227	9500	8600
275	14492	14511	14128	14363	14161	5801	11348	12290	9599	8670
280	14509	14576	14231	14370	14155	5850	11439	12347	9681	8759
285	14510	14637	14249	14391	14207	5914	11530	12424	9770	8839
290	14534	14621	14335	14430	14232	5972	11576	12477	9826	8890
295	14564	14655	14364	14457	14263	6033	11654	12546	9930	8957
300	14534	14666	14414	14453	14398	6103	11742	12595	10017	9042
305	14591	14716	14443	14487	14343	6123	11790	12671	10088	9129
310	14563	14723	14551	14541	14408	6223	11892	12669	10172	9188
315	14582	14748	14622	14585	14429	6268	11906	12751	10235	9252
320	14595	14707	14648	14600	14425	6318	11988	12788	10300	9334
325	14618	14742	14669	14568	14450	6379	12050	12789	10400	9376
330	14522	14822	14725	14618	14459	6436	12100	12887	10442	9465
335	14615	14809	14795	14641	14534	6484	12177	12884	10514	9519
340	14609	14863	14814	14615	14528	6522	12137	12935	10549	9559
345	14614	14914	14858	14658	14549	6571	12278	12982	10608	9640
350	14608	14915	14929	14639	14569	6615	12274	13023	10691	9702

## Sheet: Figure 2
2B
rhet/rhom data points					Fitted curve
MUB Concentration (µM)	rhet/rhom (biorep 1)	rhet/rhom (biorep 2)			MUB concentration (µM)	rhet/rhom
500	2.30555	2.41691			-100	3.27236
250	3.28367	2.59446			-99	3.26898
200	2.71976	2.37123			-98	3.26561
150	2.73789	2.52446			-97	3.26227
100	2.45652	2.75925			-96	3.25894
50	2.64602	2.77182			-95	3.25563
35	2.41842	3.30732			-94	3.25234
25	2.99348	2.90637			-93	3.24907
15	3.24616	3.38483			-92	3.24581
5	3.42824	4.42167			-91	3.24257
					-90	3.23935
					-89	3.23615
					-88	3.23296
					-87	3.22978
					-86	3.22663
					-85	3.22349
					-84	3.22037
					-83	3.21726
					-82	3.21417
					-81	3.21109
					-80	3.20803
					-79	3.20499
					-78	3.20196
					-77	3.19894
					-76	3.19595
					-75	3.19296
					-74	3.19
					-73	3.18704
					-72	3.1841
					-71	3.18118
					-70	3.17827
					-69	3.17538
					-68	3.1725
					-67	3.16963
					-66	3.16678
					-65	3.16394
					-64	3.16112
					-63	3.15831
					-62	3.15551
					-61	3.15273
					-60	3.14996
					-59	3.1472
					-58	3.14446
					-57	3.14173
					-56	3.13901
					-55	3.13631
					-54	3.13362
					-53	3.13094
					-52	3.12828
					-51	3.12562
					-50	3.12299
					-49	3.12036
					-48	3.11774
					-47	3.11514
					-46	3.11255
					-45	3.10997
					-44	3.10741
					-43	3.10485
					-42	3.10231
					-41	3.09978
					-40	3.09726
					-39	3.09476
					-38	3.09226
					-37	3.08978
					-36	3.08731
					-35	3.08484
					-34	3.08239
					-33	3.07996
					-32	3.07753
					-31	3.07511
					-30	3.07271
					-29	3.07031
					-28	3.06793
					-27	3.06555
					-26	3.06319
					-25	3.06084
					-24	3.0585
					-23	3.05617
					-22	3.05385
					-21	3.05154
					-20	3.04924
					-19	3.04695
					-18	3.04467
					-17	3.0424
					-16	3.04014
					-15	3.03789
					-14	3.03565
					-13	3.03342
					-12	3.0312
					-11	3.02899
					-10	3.02678
					-9	3.02459
					-8	3.02241
					-7	3.02024
					-6	3.01807
					-5	3.01592
					-4	3.01377
					-3	3.01164
					-2	3.00951
					-1	3.00739
					-1.35525e-14	3.00528
					1	3.00318
					2	3.00109
					3	2.99901
					4	2.99694
					5	2.99487
					6	2.99282
					7	2.99077
					8	2.98873
					9	2.9867
					10	2.98468
					11	2.98266
					12	2.98066
					13	2.97866
					14	2.97667
					15	2.97469
					16	2.97272
					17	2.97075
					18	2.96879
					19	2.96685
					20	2.96491
					21	2.96297
					22	2.96105
					23	2.95913
					24	2.95722
					25	2.95532
					26	2.95343
					27	2.95154
					28	2.94966
					29	2.94779
					30	2.94592
					31	2.94407
					32	2.94222
					33	2.94038
					34	2.93854
					35	2.93671
					36	2.93489
					37	2.93308
					38	2.93128
					39	2.92948
					40	2.92768
					41	2.9259
					42	2.92412
					43	2.92235
					44	2.92059
					45	2.91883
					46	2.91708
					47	2.91534
					48	2.9136
					49	2.91187
					50	2.91014
					51	2.90843
					52	2.90672
					53	2.90501
					54	2.90332
					55	2.90162
					56	2.89994
					57	2.89826
					58	2.89659
					59	2.89492
					60	2.89326
					61	2.89161
					62	2.88996
					63	2.88832
					64	2.88669
					65	2.88506
					66	2.88344
					67	2.88182
					68	2.88021
					69	2.87861
					70	2.87701
					71	2.87541
					72	2.87383
					73	2.87225
					74	2.87067
					75	2.8691
					76	2.86754
					77	2.86598
					78	2.86443
					79	2.86288
					80	2.86134
					81	2.8598
					82	2.85827
					83	2.85675
					84	2.85523
					85	2.85372
					86	2.85221
					87	2.85071
					88	2.84921
					89	2.84772
					90	2.84623
					91	2.84475
					92	2.84327
					93	2.8418
					94	2.84033
					95	2.83887
					96	2.83742
					97	2.83597
					98	2.83452
					99	2.83308
					100	2.83165
					101	2.83022
					102	2.82879
					103	2.82737
					104	2.82596
					105	2.82455
					106	2.82314
					107	2.82174
					108	2.82034
					109	2.81895
					110	2.81757
					111	2.81619
					112	2.81481
					113	2.81344
					114	2.81207
					115	2.81071
					116	2.80935
					117	2.808
					118	2.80665
					119	2.8053
					120	2.80396
					121	2.80263
					122	2.8013
					123	2.79997
					124	2.79865
					125	2.79733
					126	2.79602
					127	2.79471
					128	2.79341
					129	2.79211
					130	2.79081
					131	2.78952
					132	2.78823
					133	2.78695
					134	2.78567
					135	2.7844
					136	2.78313
					137	2.78186
					138	2.7806
					139	2.77934
					140	2.77809
					141	2.77684
					142	2.7756
					143	2.77435
					144	2.77312
					145	2.77188
					146	2.77066
					147	2.76943
					148	2.76821
					149	2.76699
					150	2.76578
					151	2.76457
					152	2.76336
					153	2.76216
					154	2.76096
					155	2.75977
					156	2.75858
					157	2.75739
					158	2.75621
					159	2.75503
					160	2.75386
					161	2.75268
					162	2.75152
					163	2.75035
					164	2.74919
					165	2.74803
					166	2.74688
					167	2.74573
					168	2.74459
					169	2.74344
					170	2.7423
					171	2.74117
					172	2.74004
					173	2.73891
					174	2.73778
					175	2.73666
					176	2.73554
					177	2.73443
					178	2.73332
					179	2.73221
					180	2.73111
					181	2.73001
					182	2.72891
					183	2.72782
					184	2.72672
					185	2.72564
					186	2.72455
					187	2.72347
					188	2.7224
					189	2.72132
					190	2.72025
					191	2.71918
					192	2.71812
					193	2.71706
					194	2.716
					195	2.71494
					196	2.71389
					197	2.71284
					198	2.7118
					199	2.71075
					200	2.70972
					201	2.70868
					202	2.70765
					203	2.70662
					204	2.70559
					205	2.70456
					206	2.70354
					207	2.70253
					208	2.70151
					209	2.7005
					210	2.69949
					211	2.69848
					212	2.69748
					213	2.69648
					214	2.69548
					215	2.69449
					216	2.6935
					217	2.69251
					218	2.69152
					219	2.69054
					220	2.68956
					221	2.68858
					222	2.68761
					223	2.68664
					224	2.68567
					225	2.6847
					226	2.68374
					227	2.68278
					228	2.68182
					229	2.68086
					230	2.67991
					231	2.67896
					232	2.67802
					233	2.67707
					234	2.67613
					235	2.67519
					236	2.67426
					237	2.67332
					238	2.67239
					239	2.67146
					240	2.67054
					241	2.66961
					242	2.66869
					243	2.66778
					244	2.66686
					245	2.66595
					246	2.66504
					247	2.66413
					248	2.66322
					249	2.66232
					250	2.66142
					251	2.66052
					252	2.65963
					253	2.65874
					254	2.65784
					255	2.65696
					256	2.65607
					257	2.65519
					258	2.65431
					259	2.65343
					260	2.65255
					261	2.65168
					262	2.65081
					263	2.64994
					264	2.64907
					265	2.64821
					266	2.64735
					267	2.64649
					268	2.64563
					269	2.64478
					270	2.64393
					271	2.64308
					272	2.64223
					273	2.64138
					274	2.64054
					275	2.6397
					276	2.63886
					277	2.63802
					278	2.63719
					279	2.63636
					280	2.63553
					281	2.6347
					282	2.63388
					283	2.63305
					284	2.63223
					285	2.63141
					286	2.6306
					287	2.62978
					288	2.62897
					289	2.62816
					290	2.62735
					291	2.62654
					292	2.62574
					293	2.62494
					294	2.62414
					295	2.62334
					296	2.62255
					297	2.62175
					298	2.62096
					299	2.62017
					300	2.61938
					301	2.6186
					302	2.61782
					303	2.61704
					304	2.61626
					305	2.61548
					306	2.6147
					307	2.61393
					308	2.61316
					309	2.61239
					310	2.61162
					311	2.61086
					312	2.61009
					313	2.60933
					314	2.60857
					315	2.60782
					316	2.60706
					317	2.60631
					318	2.60556
					319	2.60481
					320	2.60406
					321	2.60331
					322	2.60257
					323	2.60182
					324	2.60108
					325	2.60035
					326	2.59961
					327	2.59887
					328	2.59814
					329	2.59741
					330	2.59668
					331	2.59595
					332	2.59523
					333	2.5945
					334	2.59378
					335	2.59306
					336	2.59234
					337	2.59163
					338	2.59091
					339	2.5902
					340	2.58949
					341	2.58878
					342	2.58807
					343	2.58736
					344	2.58666
					345	2.58595
					346	2.58525
					347	2.58455
					348	2.58386
					349	2.58316
					350	2.58247
					351	2.58177
					352	2.58108
					353	2.58039
					354	2.5797
					355	2.57902
					356	2.57833
					357	2.57765
					358	2.57697
					359	2.57629
					360	2.57561
					361	2.57494
					362	2.57426
					363	2.57359
					364	2.57292
					365	2.57225
					366	2.57158
					367	2.57092
					368	2.57025
					369	2.56959
					370	2.56893
					371	2.56827
					372	2.56761
					373	2.56695
					374	2.56629
					375	2.56564
					376	2.56499
					377	2.56434
					378	2.56369
					379	2.56304
					380	2.56239
					381	2.56175
					382	2.56111
					383	2.56046
					384	2.55982
					385	2.55919
					386	2.55855
					387	2.55791
					388	2.55728
					389	2.55665
					390	2.55601
					391	2.55538
					392	2.55476
					393	2.55413
					394	2.5535
					395	2.55288
					396	2.55226
					397	2.55164
					398	2.55102
					399	2.5504
					400	2.54978
					401	2.54917
					402	2.54855
					403	2.54794
					404	2.54733
					405	2.54672
					406	2.54611
					407	2.5455
					408	2.5449
					409	2.54429
					410	2.54369
					411	2.54309
					412	2.54249
					413	2.54189
					414	2.54129
					415	2.54069
					416	2.5401
					417	2.53951
					418	2.53891
					419	2.53832
					420	2.53773
					421	2.53715
					422	2.53656
					423	2.53597
					424	2.53539
					425	2.53481
					426	2.53422
					427	2.53364
					428	2.53306
					429	2.53249
					430	2.53191
					431	2.53133
					432	2.53076
					433	2.53019
					434	2.52962
					435	2.52905
					436	2.52848
					437	2.52791
					438	2.52734
					439	2.52678
					440	2.52621
					441	2.52565
					442	2.52509
					443	2.52453
					444	2.52397
					445	2.52341
					446	2.52286
					447	2.5223
					448	2.52175
					449	2.52119
					450	2.52064
					451	2.52009
					452	2.51954
					453	2.51899
					454	2.51845
					455	2.5179
					456	2.51736
					457	2.51681
					458	2.51627
					459	2.51573
					460	2.51519
					461	2.51465
					462	2.51411
					463	2.51358
					464	2.51304
					465	2.51251
					466	2.51197
					467	2.51144
					468	2.51091
					469	2.51038
					470	2.50985
					471	2.50933
					472	2.5088
					473	2.50827
					474	2.50775
					475	2.50723
					476	2.50671
					477	2.50619
					478	2.50567
					479	2.50515
					480	2.50463
					481	2.50411
					482	2.5036
					483	2.50308
					484	2.50257
					485	2.50206
					486	2.50155
					487	2.50104
					488	2.50053
					489	2.50002
					490	2.49951
					491	2.49901
					492	2.4985
					493	2.498
					494	2.4975
					495	2.497
					496	2.4965
					497	2.496
					498	2.4955
					499	2.495
					500	2.4945
					501	2.49401
					502	2.49351
					503	2.49302
					504	2.49253
					505	2.49204
					506	2.49155
					507	2.49106
					508	2.49057
					509	2.49008
					510	2.4896
					511	2.48911
					512	2.48863
					513	2.48814
					514	2.48766
					515	2.48718
					516	2.4867
					517	2.48622
					518	2.48574
					519	2.48526
					520	2.48479
					521	2.48431
					522	2.48384
					523	2.48336
					524	2.48289
					525	2.48242
					526	2.48195
					527	2.48148
					528	2.48101
					529	2.48054
					530	2.48007
					531	2.47961
					532	2.47914
					533	2.47868
					534	2.47821
					535	2.47775
					536	2.47729
					537	2.47683
					538	2.47637
					539	2.47591
					540	2.47545
					541	2.475
					542	2.47454
					543	2.47408
					544	2.47363
					545	2.47318
					546	2.47272
					547	2.47227
					548	2.47182
					549	2.47137
					550	2.47092
					551	2.47047
					552	2.47003
					553	2.46958
					554	2.46914
					555	2.46869
					556	2.46825
					557	2.4678
					558	2.46736
					559	2.46692
					560	2.46648
					561	2.46604
					562	2.4656
					563	2.46516
					564	2.46473
					565	2.46429
					566	2.46386
					567	2.46342
					568	2.46299
					569	2.46256
					570	2.46212
					571	2.46169
					572	2.46126
					573	2.46083
					574	2.4604
					575	2.45998
					576	2.45955
					577	2.45912
					578	2.4587
					579	2.45827
					580	2.45785
					581	2.45743
					582	2.45701
					583	2.45658
					584	2.45616
					585	2.45574
					586	2.45532
					587	2.45491
					588	2.45449
					589	2.45407
					590	2.45366
					591	2.45324
					592	2.45283
					593	2.45241
					594	2.452
					595	2.45159
					596	2.45118
					597	2.45077
					598	2.45036
					599	2.44995
					600	2.44954
					601	2.44913
					602	2.44873
					603	2.44832
					604	2.44792
					605	2.44751
					606	2.44711
					607	2.44671
					608	2.44631
					609	2.4459
					610	2.4455
					611	2.4451
					612	2.4447
					613	2.44431
					614	2.44391
					615	2.44351
					616	2.44312
					617	2.44272
					618	2.44233
					619	2.44193
					620	2.44154
					621	2.44115
					622	2.44075
					623	2.44036
					624	2.43997
					625	2.43958
					626	2.43919
					627	2.43881
					628	2.43842
					629	2.43803
					630	2.43765
					631	2.43726
					632	2.43688
					633	2.43649
					634	2.43611
					635	2.43573
					636	2.43534
					637	2.43496
					638	2.43458
					639	2.4342
					640	2.43382
					641	2.43344
					642	2.43307
					643	2.43269
					644	2.43231
					645	2.43194
					646	2.43156
					647	2.43119
					648	2.43081
					649	2.43044
					650	2.43007
					651	2.4297
					652	2.42932
					653	2.42895
					654	2.42858
					655	2.42822
					656	2.42785
					657	2.42748
					658	2.42711
					659	2.42675
					660	2.42638
					661	2.42601
					662	2.42565
					663	2.42529
					664	2.42492
					665	2.42456
					666	2.4242
					667	2.42384
					668	2.42348
					669	2.42312
					670	2.42276
					671	2.4224
					672	2.42204
					673	2.42168
					674	2.42132
					675	2.42097
					676	2.42061
					677	2.42026
					678	2.4199
					679	2.41955
					680	2.41919
					681	2.41884
					682	2.41849
					683	2.41814
					684	2.41779
					685	2.41744
					686	2.41709
					687	2.41674
					688	2.41639
					689	2.41604
					690	2.4157
					691	2.41535
					692	2.415
					693	2.41466
					694	2.41431
					695	2.41397
					696	2.41362
					697	2.41328
					698	2.41294
					699	2.4126
					700	2.41226
					701	2.41191
					702	2.41157
					703	2.41124
					704	2.4109
					705	2.41056
					706	2.41022
					707	2.40988
					708	2.40955
					709	2.40921
					710	2.40887
					711	2.40854
					712	2.4082
					713	2.40787
					714	2.40754
					715	2.4072
					716	2.40687
					717	2.40654
					718	2.40621
					719	2.40588
					720	2.40555
					721	2.40522
					722	2.40489
					723	2.40456
					724	2.40424
					725	2.40391
					726	2.40358
					727	2.40326
					728	2.40293
					729	2.4026
					730	2.40228
					731	2.40196
					732	2.40163
					733	2.40131
					734	2.40099
					735	2.40067
					736	2.40034
					737	2.40002
					738	2.3997
					739	2.39938
					740	2.39906
					741	2.39875
					742	2.39843
					743	2.39811
					744	2.39779
					745	2.39748
					746	2.39716
					747	2.39684
					748	2.39653
					749	2.39622
					750	2.3959
					751	2.39559
					752	2.39528
					753	2.39496
					754	2.39465
					755	2.39434
					756	2.39403
					757	2.39372
					758	2.39341
					759	2.3931
					760	2.39279
					761	2.39248
					762	2.39217
					763	2.39187
					764	2.39156
					765	2.39125
					766	2.39095
					767	2.39064
					768	2.39034
					769	2.39003
					770	2.38973
					771	2.38943
					772	2.38912
					773	2.38882
					774	2.38852
					775	2.38822
					776	2.38792
					777	2.38761
					778	2.38731
					779	2.38702
					780	2.38672
					781	2.38642
					782	2.38612
					783	2.38582
					784	2.38552
					785	2.38523
					786	2.38493
					787	2.38464
					788	2.38434
					789	2.38405
					790	2.38375
					791	2.38346
					792	2.38316
					793	2.38287
					794	2.38258
					795	2.38229
					796	2.382
					797	2.3817
					798	2.38141
					799	2.38112
					800	2.38083
					801	2.38054
					802	2.38026
					803	2.37997
					804	2.37968
					805	2.37939
					806	2.3791
					807	2.37882
					808	2.37853
					809	2.37825
					810	2.37796
					811	2.37768
					812	2.37739
					813	2.37711
					814	2.37682
					815	2.37654
					816	2.37626
					817	2.37598
					818	2.37569
					819	2.37541
					820	2.37513
					821	2.37485
					822	2.37457
					823	2.37429
					824	2.37401
					825	2.37374
					826	2.37346
					827	2.37318
					828	2.3729
					829	2.37262
					830	2.37235
					831	2.37207
					832	2.3718
					833	2.37152
					834	2.37125
					835	2.37097
					836	2.3707
					837	2.37042
					838	2.37015
					839	2.36988
					840	2.36961
					841	2.36933
					842	2.36906
					843	2.36879
					844	2.36852
					845	2.36825
					846	2.36798
					847	2.36771
					848	2.36744
					849	2.36717
					850	2.36691
					851	2.36664
					852	2.36637
					853	2.3661
					854	2.36584
					855	2.36557
					856	2.3653
					857	2.36504
					858	2.36477
					859	2.36451
					860	2.36425
					861	2.36398
					862	2.36372
					863	2.36346
					864	2.36319
					865	2.36293
					866	2.36267
					867	2.36241
					868	2.36215
					869	2.36189
					870	2.36162
					871	2.36137
					872	2.36111
					873	2.36085
					874	2.36059
					875	2.36033
					876	2.36007
					877	2.35981
					878	2.35956
					879	2.3593
					880	2.35904
					881	2.35879
					882	2.35853
					883	2.35828
					884	2.35802
					885	2.35777
					886	2.35751
					887	2.35726
					888	2.35701
					889	2.35675
					890	2.3565
					891	2.35625
					892	2.356
					893	2.35574
					894	2.35549
					895	2.35524
					896	2.35499
					897	2.35474
					898	2.35449
					899	2.35424
					900	2.35399
					901	2.35374
					902	2.3535
					903	2.35325
					904	2.353
					905	2.35275
					906	2.35251
					907	2.35226
					908	2.35201
					909	2.35177
					910	2.35152
					911	2.35128
					912	2.35103
					913	2.35079
					914	2.35054
					915	2.3503
					916	2.35006
					917	2.34981
					918	2.34957
					919	2.34933
					920	2.34909
					921	2.34885
					922	2.3486
					923	2.34836
					924	2.34812
					925	2.34788
					926	2.34764
					927	2.3474
					928	2.34716
					929	2.34693
					930	2.34669
					931	2.34645
					932	2.34621
					933	2.34597
					934	2.34574
					935	2.3455
					936	2.34526
					937	2.34503
					938	2.34479
					939	2.34456
					940	2.34432
					941	2.34409
					942	2.34385
					943	2.34362
					944	2.34338
					945	2.34315
					946	2.34292
					947	2.34268
					948	2.34245
					949	2.34222
					950	2.34199
					951	2.34176
					952	2.34153
					953	2.3413
					954	2.34106
					955	2.34083
					956	2.3406
					957	2.34037
					958	2.34015
					959	2.33992
					960	2.33969
					961	2.33946
					962	2.33923
					963	2.339
					964	2.33878
					965	2.33855
					966	2.33832
					967	2.3381
					968	2.33787
					969	2.33765
					970	2.33742
					971	2.33719
					972	2.33697
					973	2.33675
					974	2.33652
					975	2.3363
					976	2.33607
					977	2.33585
					978	2.33563
					979	2.33541
					980	2.33518
					981	2.33496
					982	2.33474
					983	2.33452
					984	2.3343
					985	2.33408
					986	2.33386
					987	2.33364
					988	2.33342
					989	2.3332
					990	2.33298
					991	2.33276
					992	2.33254
					993	2.33232
					994	2.3321
					995	2.33188
					996	2.33167
					997	2.33145
					998	2.33123
					999	2.33102
					1000	2.3308
					1001	2.33058
					1002	2.33037
					1003	2.33015
					1004	2.32994
					1005	2.32972
					1006	2.32951
					1007	2.32929
					1008	2.32908
					1009	2.32887
					1010	2.32865
					1011	2.32844
					1012	2.32823
					1013	2.32801
					1014	2.3278
					1015	2.32759
					1016	2.32738
					1017	2.32717
					1018	2.32696
					1019	2.32674
					1020	2.32653
					1021	2.32632
					1022	2.32611
					1023	2.3259
					1024	2.3257
					1025	2.32549
					1026	2.32528
					1027	2.32507
					1028	2.32486
					1029	2.32465
					1030	2.32444
					1031	2.32424
					1032	2.32403
					1033	2.32382
					1034	2.32362
					1035	2.32341
					1036	2.3232
					1037	2.323
					1038	2.32279
					1039	2.32259
					1040	2.32238
					1041	2.32218
					1042	2.32197
					1043	2.32177
					1044	2.32156
					1045	2.32136
					1046	2.32116
					1047	2.32095
					1048	2.32075
					1049	2.32055
					1050	2.32035
					1051	2.32014
					1052	2.31994
					1053	2.31974
					1054	2.31954
					1055	2.31934
					1056	2.31914
					1057	2.31894
					1058	2.31874
					1059	2.31854
					1060	2.31834
					1061	2.31814
					1062	2.31794
					1063	2.31774
					1064	2.31754
					1065	2.31734
					1066	2.31715
					1067	2.31695
					1068	2.31675
					1069	2.31655
					1070	2.31636
					1071	2.31616
					1072	2.31596
					1073	2.31577
					1074	2.31557
					1075	2.31537
					1076	2.31518
					1077	2.31498
					1078	2.31479
					1079	2.31459
					1080	2.3144
					1081	2.3142
					1082	2.31401
					1083	2.31382
					1084	2.31362
					1085	2.31343
					1086	2.31324
					1087	2.31304
					1088	2.31285
					1089	2.31266
					1090	2.31247
					1091	2.31227
					1092	2.31208
					1093	2.31189
					1094	2.3117
					1095	2.31151
					1096	2.31132
					1097	2.31113
					1098	2.31094
					1099	2.31075
					1100	2.31056
					1101	2.31037
					1102	2.31018
					1103	2.30999
					1104	2.3098
					1105	2.30961
					1106	2.30943
					1107	2.30924
					1108	2.30905
					1109	2.30886
					1110	2.30867
					1111	2.30849
					1112	2.3083
					1113	2.30811
					1114	2.30793
					1115	2.30774
					1116	2.30756
					1117	2.30737
					1118	2.30719
					1119	2.307
					1120	2.30682
					1121	2.30663
					1122	2.30645
					1123	2.30626
					1124	2.30608
					1125	2.30589
					1126	2.30571
					1127	2.30553
					1128	2.30534
					1129	2.30516
					1130	2.30498
					1131	2.3048
					1132	2.30461
					1133	2.30443
					1134	2.30425
					1135	2.30407
					1136	2.30389
					1137	2.30371
					1138	2.30353
					1139	2.30335
					1140	2.30316
					1141	2.30298
					1142	2.3028
					1143	2.30263
					1144	2.30245
					1145	2.30227
					1146	2.30209
					1147	2.30191
					1148	2.30173
					1149	2.30155
					1150	2.30137
					1151	2.3012
					1152	2.30102
					1153	2.30084
					1154	2.30066
					1155	2.30049
					1156	2.30031
					1157	2.30013
					1158	2.29996
					1159	2.29978
					1160	2.2996
					1161	2.29943
					1162	2.29925
					1163	2.29908
					1164	2.2989
					1165	2.29873
					1166	2.29855
					1167	2.29838
					1168	2.2982
					1169	2.29803
					1170	2.29786
					1171	2.29768
					1172	2.29751
					1173	2.29734
					1174	2.29716
					1175	2.29699
					1176	2.29682
					1177	2.29665
					1178	2.29647
					1179	2.2963
					1180	2.29613
					1181	2.29596
					1182	2.29579
					1183	2.29562
					1184	2.29544
					1185	2.29527
					1186	2.2951
					1187	2.29493
					1188	2.29476
					1189	2.29459
					1190	2.29442
					1191	2.29425
					1192	2.29409
					1193	2.29392
					1194	2.29375
					1195	2.29358
					1196	2.29341
					1197	2.29324
					1198	2.29307
					1199	2.29291
					1200	2.29274
					1201	2.29257
					1202	2.2924
					1203	2.29224
					1204	2.29207
					1205	2.2919
					1206	2.29174
					1207	2.29157
					1208	2.2914
					1209	2.29124
					1210	2.29107
					1211	2.29091
					1212	2.29074
					1213	2.29058
					1214	2.29041
					1215	2.29025
					1216	2.29008
					1217	2.28992
					1218	2.28975
					1219	2.28959
					1220	2.28943
					1221	2.28926
					1222	2.2891
					1223	2.28894
					1224	2.28877
					1225	2.28861
					1226	2.28845
					1227	2.28829
					1228	2.28812
					1229	2.28796
					1230	2.2878
					1231	2.28764
					1232	2.28748
					1233	2.28732
					1234	2.28716
					1235	2.28699
					1236	2.28683
					1237	2.28667
					1238	2.28651
					1239	2.28635
					1240	2.28619
					1241	2.28603
					1242	2.28587
					1243	2.28571
					1244	2.28556
					1245	2.2854
					1246	2.28524
					1247	2.28508
					1248	2.28492
					1249	2.28476
					1250	2.2846
					1251	2.28445
					1252	2.28429
					1253	2.28413
					1254	2.28397
					1255	2.28382
					1256	2.28366
					1257	2.2835
					1258	2.28335
					1259	2.28319
					1260	2.28303
					1261	2.28288
					1262	2.28272
					1263	2.28257
					1264	2.28241
					1265	2.28226
					1266	2.2821
					1267	2.28195
					1268	2.28179
					1269	2.28164
					1270	2.28148
					1271	2.28133
					1272	2.28117
					1273	2.28102
					1274	2.28087
					1275	2.28071
					1276	2.28056
					1277	2.28041
					1278	2.28025
					1279	2.2801
					1280	2.27995
					1281	2.27979
					1282	2.27964
					1283	2.27949
					1284	2.27934
					1285	2.27919
					1286	2.27904
					1287	2.27888
					1288	2.27873
					1289	2.27858
					1290	2.27843
					1291	2.27828
					1292	2.27813
					1293	2.27798
					1294	2.27783
					1295	2.27768
					1296	2.27753
					1297	2.27738
					1298	2.27723
					1299	2.27708
					1300	2.27693
					1301	2.27678
					1302	2.27663
					1303	2.27648
					1304	2.27633
					1305	2.27619
					1306	2.27604
					1307	2.27589
					1308	2.27574
					1309	2.27559
					1310	2.27545
					1311	2.2753
					1312	2.27515
					1313	2.27501
					1314	2.27486
					1315	2.27471
					1316	2.27457
					1317	2.27442
					1318	2.27427
					1319	2.27413
					1320	2.27398
					1321	2.27383
					1322	2.27369
					1323	2.27354
					1324	2.2734
					1325	2.27325
					1326	2.27311
					1327	2.27296
					1328	2.27282
					1329	2.27267
					1330	2.27253
					1331	2.27239
					1332	2.27224
					1333	2.2721
					1334	2.27195
					1335	2.27181
					1336	2.27167
					1337	2.27152
					1338	2.27138
					1339	2.27124
					1340	2.2711
					1341	2.27095
					1342	2.27081
					1343	2.27067
					1344	2.27053
					1345	2.27038
					1346	2.27024
					1347	2.2701
					1348	2.26996
					1349	2.26982
					1350	2.26968
					1351	2.26954
					1352	2.2694
					1353	2.26925
					1354	2.26911
					1355	2.26897
					1356	2.26883
					1357	2.26869
					1358	2.26855
					1359	2.26841
					1360	2.26827
					1361	2.26813
					1362	2.268
					1363	2.26786
					1364	2.26772
					1365	2.26758
					1366	2.26744
					1367	2.2673
					1368	2.26716
					1369	2.26702
					1370	2.26689
					1371	2.26675
					1372	2.26661
					1373	2.26647
					1374	2.26633
					1375	2.2662
					1376	2.26606
					1377	2.26592
					1378	2.26579
					1379	2.26565
					1380	2.26551
					1381	2.26538
					1382	2.26524
					1383	2.2651
					1384	2.26497
					1385	2.26483
					1386	2.2647
					1387	2.26456
					1388	2.26443
					1389	2.26429
					1390	2.26415
					1391	2.26402
					1392	2.26388
					1393	2.26375
					1394	2.26362
					1395	2.26348
					1396	2.26335
					1397	2.26321
					1398	2.26308
					1399	2.26294
					1400	2.26281
					1401	2.26268
					1402	2.26254
					1403	2.26241
					1404	2.26228
					1405	2.26214
					1406	2.26201
					1407	2.26188
					1408	2.26175
					1409	2.26161
					1410	2.26148
					1411	2.26135
					1412	2.26122
					1413	2.26109
					1414	2.26095
					1415	2.26082
					1416	2.26069
					1417	2.26056
					1418	2.26043
					1419	2.2603
					1420	2.26017
					1421	2.26004
					1422	2.25991
					1423	2.25977
					1424	2.25964
					1425	2.25951
					1426	2.25938
					1427	2.25925
					1428	2.25912
					1429	2.25899
					1430	2.25887
					1431	2.25874
					1432	2.25861
					1433	2.25848
					1434	2.25835
					1435	2.25822
					1436	2.25809
					1437	2.25796
					1438	2.25783
					1439	2.25771
					1440	2.25758
					1441	2.25745
					1442	2.25732
					1443	2.25719
					1444	2.25707
					1445	2.25694
					1446	2.25681
					1447	2.25668
					1448	2.25656
					1449	2.25643
					1450	2.2563
					1451	2.25618
					1452	2.25605
					1453	2.25592
					1454	2.2558
					1455	2.25567
					1456	2.25554
					1457	2.25542
					1458	2.25529
					1459	2.25517
					1460	2.25504
					1461	2.25492
					1462	2.25479
					1463	2.25467
					1464	2.25454
					1465	2.25442
					1466	2.25429
					1467	2.25417
					1468	2.25404
					1469	2.25392
					1470	2.25379
					1471	2.25367
					1472	2.25355
					1473	2.25342
					1474	2.2533
					1475	2.25317
					1476	2.25305
					1477	2.25293
					1478	2.2528
					1479	2.25268
					1480	2.25256
					1481	2.25243
					1482	2.25231
					1483	2.25219
					1484	2.25207
					1485	2.25194
					1486	2.25182
					1487	2.2517
					1488	2.25158
					1489	2.25146
					1490	2.25133
					1491	2.25121
					1492	2.25109
					1493	2.25097
					1494	2.25085
					1495	2.25073
					1496	2.25061
					1497	2.25049
					1498	2.25037
					1499	2.25024
					1500	2.25012
					1501	2.25
					1502	2.24988
					1503	2.24976
					1504	2.24964
					1505	2.24952
					1506	2.2494
					1507	2.24928
					1508	2.24916
					1509	2.24905
					1510	2.24893
					1511	2.24881
					1512	2.24869
					1513	2.24857
					1514	2.24845
					1515	2.24833
					1516	2.24821
					1517	2.24809
					1518	2.24798
					1519	2.24786
					1520	2.24774
					1521	2.24762
					1522	2.2475
					1523	2.24739
					1524	2.24727
					1525	2.24715
					1526	2.24703
					1527	2.24692
					1528	2.2468
					1529	2.24668
					1530	2.24657
					1531	2.24645
					1532	2.24633
					1533	2.24622
					1534	2.2461
					1535	2.24598
					1536	2.24587
					1537	2.24575
					1538	2.24563
					1539	2.24552
					1540	2.2454
					1541	2.24529
					1542	2.24517
					1543	2.24506
					1544	2.24494
					1545	2.24483
					1546	2.24471
					1547	2.2446
					1548	2.24448
					1549	2.24437
					1550	2.24425
					1551	2.24414
					1552	2.24402
					1553	2.24391
					1554	2.24379
					1555	2.24368
					1556	2.24357
					1557	2.24345
					1558	2.24334
					1559	2.24323
					1560	2.24311
					1561	2.243
					1562	2.24289
					1563	2.24277
					1564	2.24266
					1565	2.24255
					1566	2.24243
					1567	2.24232
					1568	2.24221
					1569	2.2421
					1570	2.24198
					1571	2.24187
					1572	2.24176
					1573	2.24165
					1574	2.24153
					1575	2.24142
					1576	2.24131
					1577	2.2412
					1578	2.24109
					1579	2.24098
					1580	2.24087
					1581	2.24075
					1582	2.24064
					1583	2.24053
					1584	2.24042
					1585	2.24031
					1586	2.2402
					1587	2.24009
					1588	2.23998
					1589	2.23987
					1590	2.23976
					1591	2.23965
					1592	2.23954
					1593	2.23943
					1594	2.23932
					1595	2.23921
					1596	2.2391
					1597	2.23899
					1598	2.23888
					1599	2.23877
					1600	2.23866
					1601	2.23855
					1602	2.23844
					1603	2.23834
					1604	2.23823
					1605	2.23812
					1606	2.23801
					1607	2.2379
					1608	2.23779
					1609	2.23768
					1610	2.23758
					1611	2.23747
					1612	2.23736
					1613	2.23725
					1614	2.23715
					1615	2.23704
					1616	2.23693
					1617	2.23682
					1618	2.23672
					1619	2.23661
					1620	2.2365
					1621	2.23639
					1622	2.23629
					1623	2.23618
					1624	2.23607
					1625	2.23597
					1626	2.23586
					1627	2.23575
					1628	2.23565
					1629	2.23554
					1630	2.23544
					1631	2.23533
					1632	2.23522
					1633	2.23512
					1634	2.23501
					1635	2.23491
					1636	2.2348
					1637	2.2347
					1638	2.23459
					1639	2.23449
					1640	2.23438
					1641	2.23428
					1642	2.23417
					1643	2.23407
					1644	2.23396
					1645	2.23386
					1646	2.23375
					1647	2.23365
					1648	2.23354
					1649	2.23344
					1650	2.23334
					1651	2.23323
					1652	2.23313
					1653	2.23303
					1654	2.23292
					1655	2.23282
					1656	2.23271
					1657	2.23261
					1658	2.23251
					1659	2.2324
					1660	2.2323
					1661	2.2322
					1662	2.2321
					1663	2.23199
					1664	2.23189
					1665	2.23179
					1666	2.23168
					1667	2.23158
					1668	2.23148
					1669	2.23138
					1670	2.23128
					1671	2.23117
					1672	2.23107
					1673	2.23097
					1674	2.23087
					1675	2.23077
					1676	2.23067
					1677	2.23056
					1678	2.23046
					1679	2.23036
					1680	2.23026
					1681	2.23016
					1682	2.23006
					1683	2.22996
					1684	2.22986
					1685	2.22976
					1686	2.22965
					1687	2.22955
					1688	2.22945
					1689	2.22935
					1690	2.22925
					1691	2.22915
					1692	2.22905
					1693	2.22895
					1694	2.22885
					1695	2.22875
					1696	2.22865
					1697	2.22855
					1698	2.22845
					1699	2.22836
					1700	2.22826
					1701	2.22816
					1702	2.22806
					1703	2.22796
					1704	2.22786
					1705	2.22776
					1706	2.22766
					1707	2.22756
					1708	2.22746
					1709	2.22737
					1710	2.22727
					1711	2.22717
					1712	2.22707
					1713	2.22697
					1714	2.22688
					1715	2.22678
					1716	2.22668
					1717	2.22658
					1718	2.22648
					1719	2.22639
					1720	2.22629
					1721	2.22619
					1722	2.22609
					1723	2.226
					1724	2.2259
					1725	2.2258
					1726	2.22571
					1727	2.22561
					1728	2.22551
					1729	2.22542
					1730	2.22532
					1731	2.22522
					1732	2.22513
					1733	2.22503
					1734	2.22493
					1735	2.22484
					1736	2.22474
					1737	2.22464
					1738	2.22455
					1739	2.22445
					1740	2.22436
					1741	2.22426
					1742	2.22417
					1743	2.22407
					1744	2.22397
					1745	2.22388
					1746	2.22378
					1747	2.22369
					1748	2.22359
					1749	2.2235
					1750	2.2234
					1751	2.22331
					1752	2.22321
					1753	2.22312
					1754	2.22303
					1755	2.22293
					1756	2.22284
					1757	2.22274
					1758	2.22265
					1759	2.22255
					1760	2.22246
					1761	2.22237
					1762	2.22227
					1763	2.22218
					1764	2.22208
					1765	2.22199
					1766	2.2219
					1767	2.2218
					1768	2.22171
					1769	2.22162
					1770	2.22152
					1771	2.22143
					1772	2.22134
					1773	2.22124
					1774	2.22115
					1775	2.22106
					1776	2.22097
					1777	2.22087
					1778	2.22078
					1779	2.22069
					1780	2.2206
					1781	2.2205
					1782	2.22041
					1783	2.22032
					1784	2.22023
					1785	2.22014
					1786	2.22004
					1787	2.21995
					1788	2.21986
					1789	2.21977
					1790	2.21968
					1791	2.21959
					1792	2.21949
					1793	2.2194
					1794	2.21931
					1795	2.21922
					1796	2.21913
					1797	2.21904
					1798	2.21895
					1799	2.21886
					1800	2.21877
					1801	2.21868
					1802	2.21858
					1803	2.21849
					1804	2.2184
					1805	2.21831
					1806	2.21822
					1807	2.21813
					1808	2.21804
					1809	2.21795
					1810	2.21786
					1811	2.21777
					1812	2.21768
					1813	2.21759
					1814	2.2175
					1815	2.21741
					1816	2.21732
					1817	2.21723
					1818	2.21715
					1819	2.21706
					1820	2.21697
					1821	2.21688
					1822	2.21679
					1823	2.2167
					1824	2.21661
					1825	2.21652
					1826	2.21643
					1827	2.21634
					1828	2.21626
					1829	2.21617
					1830	2.21608
					1831	2.21599
					1832	2.2159
					1833	2.21581
					1834	2.21573
					1835	2.21564
					1836	2.21555
					1837	2.21546
					1838	2.21537
					1839	2.21529
					1840	2.2152
					1841	2.21511
					1842	2.21502
					1843	2.21494
					1844	2.21485
					1845	2.21476
					1846	2.21468
					1847	2.21459
					1848	2.2145
					1849	2.21441
					1850	2.21433
					1851	2.21424
					1852	2.21415
					1853	2.21407
					1854	2.21398
					1855	2.21389
					1856	2.21381
					1857	2.21372
					1858	2.21363
					1859	2.21355
					1860	2.21346
					1861	2.21338
					1862	2.21329
					1863	2.2132
					1864	2.21312
					1865	2.21303
					1866	2.21295
					1867	2.21286
					1868	2.21278
					1869	2.21269
					1870	2.2126
					1871	2.21252
					1872	2.21243
					1873	2.21235
					1874	2.21226
					1875	2.21218
					1876	2.21209
					1877	2.21201
					1878	2.21192
					1879	2.21184
					1880	2.21175
					1881	2.21167
					1882	2.21159
					1883	2.2115
					1884	2.21142
					1885	2.21133
					1886	2.21125
					1887	2.21116
					1888	2.21108
					1889	2.211
					1890	2.21091
					1891	2.21083
					1892	2.21074
					1893	2.21066
					1894	2.21058
					1895	2.21049
					1896	2.21041
[truncated: 2,104 more rows]

## Sheet: Figure 3
3B
pH of Buffer	pH of Dense Phase									pH of Dilute Phase
5	6.86762	6.87588	6.8955	7.14078	7.18017	7.36087
5.5	7.18874	7.16553	7.17471	7.06804	7.06959	7.04279	7.15614	7.17465	7.06349
6	7.14496	7.14476	7.18503	7.07573	7.07938	7.05366	7.26208	7.33465	7.60345	6.49597	6.44509	5.7299	5.5381	5.94887	6.0936	5.50901
6.5	7.40338	7.4189	7.41164	7.4503	7.50844	7.51846	7.43747	7.41017	7.3276	6.22145	5.84177	6.46434	6.9337	6.77037	6.83277	6.5534	6.60824	6.4754
7	7.68225	7.67659	7.69849	7.56711	7.63759	7.62781	7.63694	7.65273	7.66396	7.01494	7.0706	6.97989	7.05404	6.79894	6.92747	7.05634	6.95112	6.86574
7.5	7.79176	7.8254	7.79289	7.85239	7.85487	7.86946	7.83699	7.86285	7.84463	7.38866	7.38619	7.39161	7.16227	7.09398	7.08237	7.18729	7.35733	7.37244
3C
pH of Buffer	Initial Rate (µMs-1)
5	0.2424	0.2592	0.2001	0.1426
5.5	0.1951	0.2473	0.3097	0.3489
6	0.3768	0.287	0.295	0.2431
6.5	0.5934	0.5525	0.6943	0.5119
7	0.7	0.488	0.4829	0.4959
7.5	0.5047	0.6569	0.6048	0.531
3D
pH of Buffer	Initial Rate (µMs-1)
5	1.708	1.451	1.689	1.571
5.5	2.629	2.438	2.592	2.516
6	2.424	2.107	2.328	1.897
6.5	3.288	3.403	2.898	2.752
7	1.663	1.822	1.832	1.429
7.5	1.927	1.301	1.614	1.665

## Sheet: Figure 4
4B				4D												4E
pH	Turnover	SEM		Time (s)	BTL2 + AAOx pH 7.5					DDX4-BTL2-DDX4 + AAOx pH 7.5						Time (s)	BTL2 + AAOx pH 6.0					DDX4-BTL2-DDX4 + AAOx pH 6.0
5.5	0.769833	0.00987818		20	0.674028	-0.00740953	-0.279172	-0.096802	-0.190019	0.337249	0.0190048	0.319281	0.173635	0.397201		20	-0.0378481	-0.0387701	-0.0226351	0.0416743	0.0575788	0.326452	0.430707	0.352659	0.408326	0.354572
6	0.834767	0.0305087		21	0.550696	0.122377	-0.238539	-0.0234237	-0.132894	0.37716	0.0172771	0.338804	0.216137	0.429337		21	-0.00742209	-0.0122626	0.0011064	0.173751	0.102065	0.346538	0.444098	0.37198	0.491921	0.343094
6.5	0.739233	0.0244896		22	0.568861	0.166595	-0.241646	0.136479	-0.0951288	0.370422	0.0157222	0.354181	0.241189	0.464927		22	0.00732989	-0.0203301	0.00756039	0.277245	0.107597	0.370449	0.491921	0.376762	0.491921	0.345964
7	0.6819	0.0269113		23	0.771069	0.225154	-0.260768	0.187867	-0.0934557	0.377851	0.0119212	0.3585	0.279198	0.474775		23	0.0100959	-0.0230961	0.0767103	0.355154	0.118431	0.388048	0.46514	0.376188	0.474705	0.380014
7.5	0.651633	0.00575274		24	0.835126	0.18476	-0.252641	0.166834	-0.0903485	0.405667	0.0153766	0.38718	0.291638	0.475985		24	0.0140144	-0.00765259	0.113129	0.458418	0.130186	0.397231	0.470879	0.405839	0.520616	0.378675
				25	0.844687	0.249534	-0.235432	0.168746	-0.0853291	0.471666	0.0272979	0.404803	0.327229	0.50311		25	0.0292274	0.0467453	0.172368	0.550618	0.143094	0.342138	0.526354	0.446011	0.551223	0.387283
				26	0.870979	0.380515	-0.238061	0.182609	-0.10206	0.569454	0.0260885	0.399793	0.342087	0.497581		26	0.0375254	0.109902	0.213166	0.578508	0.133874	0.361267	0.564613	0.457488	0.53018	0.426881
				27	0.925952	0.408002	-0.237822	0.226349	-0.100865	0.578093	0.0457844	0.412751	0.333103	0.510712		27	0.0345289	0.173981	0.239213	0.566753	0.137562	0.553136	0.606698	0.459401	0.543571	0.430707
				28	0.911611	0.480424	-0.208423	0.209379	-0.0633395	0.502592	0.104699	0.409295	0.371804	0.522806		28	0.0333764	0.174442	0.273788	0.600636	0.141711	0.543571	0.648783	0.457488	0.545484	0.444098
				29	0.772742	0.518667	-0.209857	0.217506	-0.0607104	0.502419	0.1085	0.421562	0.378023	0.531444		29	0.0359119	0.195418	0.311359	0.614466	0.216854	0.585656	0.662174	0.518703	0.553136	0.468966
				30	0.785888	0.557866	-0.216072	0.218701	-0.0544959	0.514167	0.128369	0.446095	0.424672	0.559088		30	0.0432878	0.237599	0.306058	0.6253	0.217546	0.650696	0.671738	0.537832	0.558875	0.476618
				31	0.918782	0.535398	-0.219657	0.315264	-0.0566471	0.501037	0.12906	0.461645	0.430028	0.562543		31	0.0702563	0.236677	0.320579	0.630832	0.162687	0.694694	0.629654	0.545484	0.5627	0.480444
				32	0.899661	0.751948	-0.208662	0.316459	-0.0571251	0.517623	0.134243	0.477713	0.436938	0.545266		32	0.0737138	0.201411	0.317583	0.644662	0.187581	0.73104	0.633479	0.574178	0.597133	0.48427
				33	0.945074	0.755055	-0.202926	0.217745	-0.0535398	0.533172	0.187457	0.484451	0.454561	0.527989		33	0.0462843	0.257653	0.29338	0.623456	0.180205	0.732953	0.675564	0.591395	0.616263	0.49766
				34	0.937903	0.586309	-0.168746	0.231369	-0.0750514	0.574637	0.277989	0.490325	0.441776	0.533172		34	0.0614973	0.230915	0.331643	0.68523	0.18274	0.794167	0.729127	0.599046	0.585656	0.507225
				35	0.933123	0.546393	-0.126918	0.219896	-0.0709881	0.572909	0.259157	0.491534	0.450933	0.5349		35	0.0617278	0.24728	0.304905	0.684999	0.18735	0.805645	0.64687	0.597133	0.593308	0.558875
				36	0.827955	0.566471	-0.110426	0.219657	-0.0461303	0.514167	0.291638	0.503801	0.438839	0.550449		36	0.0884658	0.276323	0.319888	0.627144	0.255117	0.778863	0.635392	0.629654	0.61435	0.578004
				37	0.823414	0.517711	-0.114489	0.239973	-0.0384818	0.500173	0.293538	0.50501	0.455425	0.560815		37	0.0933063	0.27471	0.325189	0.660566	0.257192	0.805645	0.644957	0.623915	0.625828	0.566526
				38	0.873369	0.601367	-0.0915436	0.251446	-0.0425451	0.5349	0.278334	0.498272	0.459572	0.538355		38	0.0681818	0.297068	0.32081	0.637516	0.203024	0.820948	0.709997	0.600959	0.631567	0.578004
				39	0.870979	0.746212	-0.0642956	0.286343	-0.0571251	0.531444	0.291292	0.502419	0.479613	0.559088		39	0.0760188	0.282777	0.380509	0.640743	0.236908	0.845817	0.723388	0.618176	0.612437	0.578004
				40	0.882929	0.7247	-0.0293991	0.405134	-0.0626225	0.5349	0.304941	0.508984	0.475466	0.540083		40	0.0753273	0.290153	0.3487	0.675549	0.223539	0.88025	0.750169	0.600959	0.623915	0.58183
				41	0.793776	0.560973	-0.0234237	0.425451	-0.0375257	0.574637	0.313925	0.514167	0.485142	0.626469		41	0.10875	0.282316	0.368292	0.71773	0.274479	1.04668	0.671738	0.620089	0.644957	0.618176
				42	0.790669	0.483771	-0.0341795	0.326975	-0.0289211	0.559088	0.315653	0.517623	0.499482	0.604008		42	0.102065	0.291536	0.388115	0.738014	0.274249	1.04094	0.677477	0.625828	0.681303	0.616263
				43	0.902051	0.736412	-0.0174483	0.30642	-0.0358526	0.531444	0.331202	0.515895	0.493435	0.569454		43	0.0803983	0.264107	0.342015	0.665868	0.229532	1.07728	0.77695	0.600959	0.69852	0.583743
				44	0.906831	0.722071	-0.0224676	0.357331	-0.0320283	0.522806	0.33293	0.510712	0.515895	0.569454		44	0.0820118	0.246589	0.333026	0.644201	0.238982	0.981636	0.753995	0.622002	0.708084	0.587569
				45	0.933123	0.512453	-0.0148191	0.485683	-0.0487595	0.533172	0.340187	0.505356	0.504665	0.571182		45	0.0799373	0.23783	0.34893	0.653421	0.236447	1.03329	0.792254	0.602872	0.692781	0.583743
				46	0.827477	0.539223	-0.0210335	0.507911	-0.0475644	0.548721	0.359883	0.517623	0.514167	0.583276		46	0.0739443	0.267334	0.382353	0.709893	0.280703	1.0945	0.692781	0.597133	0.715736	0.616263
				47	0.827716	0.504565	-0.0219896	0.404417	-0.0129069	0.538355	0.375259	0.51935	0.5349	0.59537		47	0.0797068	0.259266	0.364835	0.69445	0.27033	1.0945	0.692781	0.622002	0.73104	0.61435
				48	0.935513	0.505999	-0.00334624	0.408241	-0.0186433	0.521078	0.369039	0.508984	0.591914	0.602281		48	0.104601	0.275862	0.374285	0.650194	0.274479	1.14232	0.778863	0.620089	0.748256	0.591395
				49	0.933123	0.567905	-0.00215115	0.39151	-0.0181653	0.504665	0.374741	0.51244	0.567726	0.598825		49	0.0999908	0.2701	0.356076	0.656648	0.234372	1.15571	0.765473	0.629654	0.748256	0.591395
				50	0.918782	0.626464	0.0193604	0.409914	-0.0310722	0.510712	0.390636	0.522806	0.555632	0.598825		50	0.0845473	0.291997	0.349622	0.654573	0.248202	1.10598	0.811383	0.61435	0.757821	0.587569
				51	0.980926	0.659448	0.027965	0.427363	-0.0270089	0.517623	0.40273	0.51935	0.543538	0.600553		51	0.0875438	0.342476	0.352388	0.690992	0.234833	1.0945	0.702346	0.629654	0.767386	0.5627
				52	0.823653	0.491897	0.04135	0.574597	-0.00860462	0.515895	0.400311	0.51935	0.540083	0.619558		52	0.0859303	0.287618	0.349852	0.695372	0.27033	1.10215	0.708084	0.629654	0.790341	0.616263
				53	0.904441	0.493331	0.0544959	0.582485	0.0148191	0.505356	0.406358	0.521078	0.540083	0.629924		53	0.0992993	0.284852	0.3487	0.663563	0.268025	1.15763	0.71191	0.612437	0.750169	0.620089
				54	0.911611	0.664468	0.0437401	0.45963	0.0129069	0.486869	0.417243	0.527989	0.560815	0.61783		54	0.107367	0.291997	0.343168	0.663102	0.244053	1.1978	0.784602	0.639218	0.750169	0.591395
				55	0.914002	0.650127	0.041111	0.466083	0.0203165	0.506738	0.440739	0.536628	0.560815	0.619558		55	0.100682	0.292458	0.340863	0.67624	0.241748	1.15954	0.773125	0.627741	0.757821	0.591395
				56	0.89488	0.470386	0.0509107	0.487117	0.0188824	0.504838	0.441085	0.543538	0.59537	0.623013		56	0.106906	0.319427	0.3487	0.692145	0.243823	1.05624	0.794167	0.631567	0.757821	0.58183
				57	0.793776	0.469191	0.0764855	0.589416	0.0466083	0.493262	0.426054	0.541811	0.565999	0.633379		57	0.109902	0.305136	0.357228	0.69007	0.270791	1.09833	0.71191	0.629654	0.813296	0.629654
				58	0.799273	0.468952	0.084134	0.598021	0.0250968	0.492571	0.434865	0.540083	0.576365	0.635107		58	0.133183	0.308132	0.364374	0.675779	0.275632	1.15571	0.71191	0.618176	0.773125	0.629654
				59	0.878149	0.452459	0.0604713	0.485444	0.028443	0.496545	0.444368	0.546994	0.602281	0.633379		59	0.135488	0.31643	0.368753	0.675549	0.23806	1.24945	0.803732	0.643044	0.805645	0.595221
				60	0.878149	0.560495	0.0533008	0.506238	0.0303552	0.49499	0.476849	0.543538	0.583276	0.631652		60	0.12258	0.319888	0.385349	0.668173	0.234142	1.22075	0.786515	0.61435	0.805645	0.593308
				61	0.88771	0.540657	0.0513887	0.467757	0.027487	0.51935	0.475812	0.559088	0.609191	0.633379		61	0.1318	0.356306	0.383736	0.680159	0.245436	1.20928	0.819035	0.629654	0.727214	0.593308
				62	0.774177	0.429036	0.0932167	0.619532	0.0303552	0.505183	0.450415	0.562543	0.586731	0.648929		62	0.130647	0.374977	0.373363	0.697677	0.257883	1.12702	0.719562	0.635392	0.734866	0.637305
				63	0.764855	0.43525	0.0920216	0.61523	0.027726	0.504492	0.438666	0.569454	0.598825	0.645473		63	0.135488	0.365987	0.378204	0.702517	0.259036	1.13276	0.715736	0.627741	0.738692	0.644957
				64	0.868588	0.443138	0.0736173	0.532052	0.0296381	0.531444	0.446441	0.574637	0.605736	0.654112		64	0.167297	0.364374	0.364143	0.683386	0.240365	1.23988	0.807558	0.643044	0.805645	0.602872
				65	0.856638	0.446962	0.0769635	0.535398	0.0337014	0.51244	0.501209	0.569454	0.607464	0.628196		65	0.16868	0.37659	0.392956	0.68546	0.227227	1.26858	0.77695	0.629654	0.8286	0.610524
				66	0.878149	0.4864	0.0733783	0.505999	0.014102	0.5349	0.51244	0.578093	0.614375	0.631652		66	0.156002	0.397105	0.391803	0.673244	0.239674	1.2418	0.805645	0.627741	0.826687	0.597133
				67	0.751231	0.490463	0.101821	0.522252	0.0485205	0.517623	0.510712	0.590187	0.633379	0.647201		67	0.15969	0.368753	0.35815	0.700904	0.226996	1.13085	0.803732	0.637305	0.847729	0.612437
				68	0.759597	0.462976	0.108753	0.561929	0.0576031	0.517623	0.488252	0.590187	0.626469	0.666206		68	0.164992	0.423151	0.367831	0.696294	0.266642	1.12128	0.771212	0.641131	0.753995	0.644957
				69	0.868588	0.455806	0.0989531	0.693867	0.0337014	0.559088	0.485142	0.604008	0.628196	0.664478		69	0.18251	0.423843	0.360455	0.677393	0.265951	1.2571	0.717649	0.650696	0.782689	0.654522
				70	0.854247	0.489746	0.0910655	0.700559	0.0298771	0.531444	0.492916	0.604008	0.645473	0.65584		70	0.186889	0.434676	0.380278	0.682694	0.230223	1.28771	0.717649	0.629654	0.807558	0.631567
				71	0.861418	0.557388	0.103494	0.565515	0.0449352	0.564271	0.524534	0.593642	0.642018	0.64029		71	0.17329	0.407938	0.377051	0.672322	0.239674	1.25901	0.727214	0.620089	0.832426	0.623915
				72	0.743343	0.584158	0.105646	0.607582	0.0602323	0.562543	0.514167	0.604008	0.669661	0.659295		72	0.18712	0.398949	0.351466	0.693989	0.233911	1.16719	0.765473	0.639218	0.853468	0.610524
				73	0.7345	0.514365	0.113772	0.603518	0.0547349	0.531444	0.507256	0.581548	0.662751	0.673117		73	0.165914	0.408169	0.351005	0.693067	0.278628	1.11554	0.700433	0.633479	0.853468	0.667913
				74	0.873369	0.535637	0.109231	0.747646	0.0494766	0.540083	0.514167	0.624741	0.674845	0.6783		74	0.207173	0.438825	0.336483	0.67163	0.287157	1.21502	0.71191	0.648783	0.857294	0.666
				75	0.863808	0.546871	0.0870022	0.752665	0.0497156	0.559088	0.526261	0.631652	0.692122	0.667934		75	0.19173	0.501291	0.337866	0.678776	0.263415	1.27432	0.778863	0.654522	0.838165	0.618176
				76	0.88771	0.591328	0.0941728	0.681916	0.0525838	0.555632	0.531444	0.619558	0.681755	0.654112		76	0.188733	0.502443	0.361147	0.673935	0.238291	1.27814	0.750169	0.639218	0.855381	0.623915
				77	0.880539	0.60543	0.114967	0.66638	0.0523448	0.581548	0.543538	0.629924	0.70076	0.674845		77	0.199336	0.472709	0.353079	0.675088	0.235294	1.27623	0.780776	0.64687	0.836252	0.623915
				78	0.732588	0.560973	0.102777	0.632917	0.0566471	0.546994	0.553905	0.643746	0.705943	0.6783		78	0.197723	0.441822	0.340632	0.700443	0.305597	1.26475	0.773125	0.643044	0.855381	0.622002
				79	0.74908	0.555476	0.109709	0.823892	0.0523448	0.543538	0.529717	0.64029	0.711126	0.695577		79	0.19196	0.484925	0.347547	0.692836	0.315739	1.12511	0.717649	0.627741	0.849642	0.669825
				80	0.88532	0.591806	0.114489	0.785649	0.0576031	0.585003	0.531444	0.648929	0.718037	0.70076		80	0.194496	0.550618	0.323576	0.690762	0.282086	1.12702	0.715736	0.641131	0.847729	0.677477
				81	0.89727	0.607821	0.096802	0.761987	0.0568861	0.567726	0.538355	0.643746	0.709399	0.673117		81	0.201872	0.554767	0.340402	0.684538	0.249816	1.27049	0.750169	0.635392	0.864946	0.64687
				82	0.882929	0.607582	0.117596	0.725895	0.0265309	0.585003	0.55736	0.657567	0.718037	0.669661		82	0.191499	0.494145	0.328416	0.693989	0.252582	1.29345	0.700433	0.637305	0.836252	0.635392
				83	0.743821	0.580573	0.121182	0.745016	0.0640566	0.553905	0.559088	0.654112	0.72322	0.693849		83	0.206251	0.484925	0.31182	0.697907	0.354923	1.27623	0.77695	0.641131	0.845817	0.637305
				84	0.748124	0.574358	0.109231	0.713705	0.083178	0.55736	0.541811	0.661023	0.737042	0.712854		84	0.201411	0.497142	0.325881	0.687765	0.359303	1.13658	0.715736	0.631567	0.841991	0.677477
				85	0.880539	0.585831	0.117835	0.815527	0.070032	0.581548	0.536628	0.652384	0.740498	0.711126		85	0.20095	0.592569	0.302139	0.683616	0.359072	1.1538	0.715736	0.644957	0.834339	0.681303
				86	0.904441	0.597543	0.126201	0.815527	0.0788757	0.569454	0.541811	0.659295	0.731859	0.70076		86	0.203024	0.584732	0.315508	0.700904	0.271022	1.29727	0.748256	0.625828	0.824774	0.644957
				87	0.906831	0.623118	0.127157	0.761031	0.0929777	0.564271	0.550449	0.6783	0.72322	0.688666		87	0.198184	0.525493	0.308363	0.686382	0.282316	1.29727	0.74443	0.639218	0.830513	0.644957
				88	0.749558	0.584397	0.125723	0.776806	0.0795927	0.565999	0.574637	0.674845	0.733587	0.667934		88	0.205329	0.525493	0.300065	0.620459	0.336483	1.28006	0.765473	0.639218	0.822861	0.650696
				89	0.756967	0.567905	0.121899	0.766767	0.083178	0.600553	0.572909	0.681755	0.737042	0.726676		89	0.191269	0.516273	0.32104	0.683155	0.347547	1.12319	0.715736	0.625828	0.822861	0.692781
				90	0.918782	0.58129	0.123572	0.835126	0.0803098	0.571182	0.5349	0.685211	0.737042	0.72322		90	0.206482	0.540245	0.310898	0.693528	0.389268	1.13658	0.719562	0.643044	0.773125	0.694694
				91	0.918782	0.583202	0.133133	0.830346	0.119748	0.567726	0.546994	0.662751	0.750864	0.699032		91	0.219159	0.549004	0.284621	0.697446	0.392264	1.27814	0.765473	0.629654	0.788428	0.654522
				92	0.918782	0.636503	0.129786	0.791625	0.0934557	0.597097	0.533172	0.662751	0.754319	0.685211		92	0.220312	0.554306	0.314356	0.702978	0.359303	1.30492	0.732953	0.643044	0.788428	0.660261
				93	0.752665	0.64678	0.125006	0.799034	0.105646	0.576365	0.593642	0.680028	0.73877	0.695577		93	0.208326	0.636364	0.319657	0.690531	0.316661	1.25519	0.734866	0.643044	0.792254	0.652609
				94	0.757923	0.56671	0.136957	0.798795	0.106841	0.604008	0.571182	0.686938	0.737042	0.731859		94	0.2104	0.636825	0.312742	0.685691	0.365526	1.13276	0.750169	0.631567	0.778863	0.650696
				95	0.923562	0.571729	0.134567	0.803815	0.111143	0.583276	0.560815	0.693849	0.757775	0.742225		95	0.21962	0.582657	0.313664	0.686152	0.414392	1.12319	0.765473	0.639218	0.773125	0.700433
				96	0.925952	0.592763	0.140781	0.832736	0.130025	0.576365	0.527989	0.657567	0.756047	0.735314		96	0.225613	0.588189	0.280242	0.692145	0.411626	1.28197	0.715736	0.635392	0.769299	0.696607
				97	0.925952	0.673789	0.152971	0.835126	0.123333	0.612647	0.5349	0.657567	0.752592	0.726676		97	0.23322	0.630601	0.34893	0.714503	0.386271	1.3011	0.719562	0.643044	0.769299	0.654522
				98	0.921172	0.700798	0.156795	0.804771	0.12883	0.585003	0.550449	0.70076	0.759502	0.702488		98	0.215932	0.656187	0.351927	0.693297	0.339941	1.24562	0.742517	0.641131	0.755908	0.658348
				99	0.769635	0.581529	0.168268	0.807639	0.137913	0.614375	0.553905	0.690394	0.754319	0.735314		99	0.217776	0.651116	0.27932	0.686613	0.415775	1.14806	0.757821	0.623915	0.757821	0.671738
				100	0.772982	0.591089	0.155361	0.81218	0.136718	0.590187	0.467865	0.705943	0.759502	0.756047		100	0.231376	0.619076	0.31643	0.692145	0.45473	1.15571	0.755908	0.637305	0.761647	0.700433
				101	0.933123	0.575075	0.164922	0.804532	0.139108	0.593642	0.514167	0.657567	0.764686	0.757775		101	0.234372	0.566292	0.306749	0.702517	0.433293	1.28962	0.727214	0.625828	0.757821	0.715736
				102	0.935513	0.701037	0.172092	0.815049	0.110665	0.619558	0.491361	0.657567	0.766413	0.737042		102	0.23322	0.671169	0.346625	0.70828	0.41785	1.31449	0.73104	0.627741	0.757821	0.685129
				103	0.937903	0.712749	0.181653	0.847077	0.142454	0.591914	0.524534	0.704216	0.752592	0.712854		103	0.226766	0.668173	0.386963	0.719344	0.361838	1.26093	0.732953	0.639218	0.759734	0.669825
				104	0.770352	0.592285	0.182848	0.847077	0.157512	0.619558	0.536628	0.695577	0.775052	0.742225		104	0.223769	0.663793	0.337175	0.742163	0.409552	1.12893	0.755908	0.64687	0.759734	0.685129
				105	0.783976	0.611406	0.184521	0.81959	0.16062	0.59537	0.5349	0.704216	0.764686	0.721493		105	0.223308	0.63452	0.345703	0.702517	0.431219	1.13658	0.757821	0.641131	0.759734	0.683216
				106	0.942684	0.61045	0.190736	0.822697	0.148908	0.604008	0.50311	0.705943	0.768141	0.762958		106	0.235986	0.712659	0.384888	0.70828	0.453808	1.29153	0.734866	0.641131	0.773125	0.706171
				107	0.937903	0.715139	0.185238	0.827238	0.12405	0.628196	0.489806	0.645473	0.764686	0.768141		107	0.241518	0.645584	0.343398	0.719574	0.454038	1.30684	0.736779	0.631567	0.773125	0.719562
				108	0.947464	0.726134	0.178307	0.851857	0.168029	0.593642	0.500691	0.64029	0.757775	0.72322		108	0.244053	0.66702	0.413009	0.722801	0.399179	1.30301	0.734866	0.635392	0.769299	0.675564
				109	0.774894	0.618337	0.187628	0.866198	0.173287	0.600553	0.488943	0.693849	0.769869	0.735314		109	0.236908	0.669325	0.402176	0.723032	0.410704	1.14424	0.767386	0.643044	0.761647	0.681303
				110	0.787084	0.636503	0.203882	0.832736	0.175678	0.631652	0.515895	0.695577	0.768141	0.756047		110	0.236216	0.649963	0.354001	0.706666	0.466946	1.15571	0.74443	0.622002	0.773125	0.685129
				111	0.940294	0.62503	0.197667	0.830346	0.171375	0.604008	0.514167	0.712854	0.775052	0.764686		111	0.237599	0.66679	0.413931	0.714964	0.464872	1.29918	0.742517	0.631567	0.765473	0.721475
				112	0.947464	0.626703	0.202209	0.835126	0.179024	0.612647	0.49188	0.628196	0.768141	0.769869		112	0.251429	0.667942	0.357228	0.735479	0.472478	1.28579	0.738692	0.620089	0.773125	0.727214
				113	0.954635	0.7345	0.195038	0.856638	0.185477	0.64029	0.484969	0.636835	0.77678	0.764686		113	0.249124	0.68085	0.419002	0.732482	0.474092	1.28388	0.740604	0.631567	0.771212	0.69852
				114	0.925952	0.750514	0.186911	0.859028	0.18476	0.605736	0.483068	0.709399	0.780235	0.740498		114	0.244975	0.685691	0.405633	0.74055	0.444818	1.17102	0.765473	0.639218	0.773125	0.690868
				115	0.968976	0.671399	0.209618	0.832736	0.18476	0.636835	0.505874	0.699032	0.775052	0.769869		115	0.25166	0.679467	0.410243	0.735709	0.492071	1.17102	0.752082	0.633479	0.775038	0.704258
				116	0.792342	0.677136	0.209379	0.837516	0.189302	0.661023	0.49689	0.702488	0.785418	0.781963		116	0.256731	0.696985	0.449889	0.731791	0.483081	1.31066	0.74443	0.631567	0.77695	0.69852
				117	0.798795	0.664468	0.209857	0.835126	0.211291	0.623013	0.484623	0.724948	0.771596	0.78369		117	0.256039	0.711276	0.432832	0.728564	0.481929	1.32405	0.746343	0.637305	0.782689	0.732953
				118	0.968976	0.729241	0.206033	0.868588	0.194082	0.621285	0.48566	0.616102	0.769869	0.781963		118	0.260419	0.695602	0.39503	0.74078	0.494837	1.28771	0.742517	0.629654	0.786515	0.734866
				119	0.957025	0.721354	0.202687	0.89249	0.195755	0.616102	0.469074	0.676572	0.790601	0.756047		119	0.258575	0.702287	0.414392	0.74539	0.470634	1.17676	0.771212	0.641131	0.782689	0.700433
				120	0.954635	0.654429	0.220135	0.873369	0.196711	0.645473	0.501382	0.690394	0.800968	0.768141		120	0.257422	0.709432	0.415314	0.742163	0.506131	1.17484	0.746343	0.631567	0.784602	0.700433
				121	0.954635	0.691955	0.206033	0.875759	0.195516	0.647201	0.499136	0.695577	0.785418	0.747408		121	0.263646	0.677623	0.466946	0.733404	0.49184	1.30875	0.748256	0.620089	0.788428	0.706171
				122	0.954635	0.648932	0.23113	0.875759	0.208901	0.619558	0.482723	0.711126	0.775052	0.787146		122	0.269408	0.722571	0.475475	0.733865	0.500369	1.3164	0.752082	0.629654	0.780776	0.734866
				123	0.971366	0.635308	0.235671	0.875759	0.203882	0.624741	0.479786	0.619558	0.769869	0.806151		123	0.256961	0.711737	0.465102	0.761294	0.504518	1.29918	0.746343	0.622002	0.792254	0.742517
				124	0.952244	0.725417	0.220613	0.88771	0.217745	0.616102	0.48376	0.610919	0.797512	0.771596		124	0.264337	0.711276	0.418311	0.750691	0.49161	1.31066	0.769299	0.631567	0.786515	0.717649
				125	0.964195	0.711315	0.222764	0.902051	0.207228	0.647201	0.477367	0.714582	0.802695	0.759502		125	0.263185	0.688918	0.424534	0.773972	0.50083	1.31066	0.746343	0.631567	0.820948	0.696607
				126	0.957025	0.696974	0.240929	0.859028	0.210813	0.652384	0.505356	0.686938	0.794057	0.787146		126	0.2701	0.731791	0.4734	0.718422	0.510972	1.19015	0.748256	0.618176	0.819035	0.715736
				127	0.961805	0.698886	0.247144	0.866198	0.215354	0.623013	0.507084	0.707671	0.787146	0.787146		127	0.278859	0.739858	0.492301	0.741933	0.511663	1.1825	0.740604	0.629654	0.799906	0.717649
				128	0.961805	0.6616	0.25049	0.856638	0.217984	0.638563	0.492398	0.605736	0.77678	0.794057		128	0.272866	0.709202	0.485617	0.752996	0.512355	1.30875	0.757821	0.616263	0.77695	0.750169
				129	0.964195	0.7345	0.247144	0.88771	0.190258	0.61783	0.496199	0.602281	0.780235	0.785418		129	0.259958	0.711968	0.441591	0.76844	0.535174	1.30492	0.767386	0.61435	0.790341	0.725301
				130	0.957025	0.719203	0.239017	0.8901	0.211052	0.623013	0.499827	0.704216	0.809606	0.769869		130	0.274249	0.738475	0.4409	0.76406	0.512585	1.31258	0.769299	0.620089	0.813296	0.702346
				131	0.957025	0.664229	0.252163	0.870979	0.225871	0.648929	0.51244	0.680028	0.79924	0.788874		131	0.277706	0.738014	0.498525	0.777199	0.54693	1.29536	0.752082	0.629654	0.826687	0.709997
				132	0.961805	0.709403	0.243319	0.868588	0.227066	0.629924	0.51244	0.712854	0.800968	0.781963		132	0.285543	0.734557	0.511663	0.780656	0.518117	1.19015	0.746343	0.633479	0.761647	0.717649
				133	0.959415	0.689325	0.263158	0.88532	0.220374	0.629924	0.504147	0.718037	0.781963	0.795784		133	0.278628	0.702978	0.494837	0.779504	0.521344	1.21119	0.755908	0.631567	0.773125	0.748256
				134	0.973756	0.715617	0.262441	0.870979	0.212964	0.662751	0.506393	0.604008	0.778507	0.802695		134	0.266412	0.713351	0.512816	0.76383	0.544164	1.30301	0.771212	0.622002	0.799906	0.755908
				135	0.968976	0.705579	0.25527	0.902051	0.217506	0.626469	0.507256	0.59537	0.819972	0.778507		135	0.26088	0.743316	0.464872	0.771897	0.531717	1.30684	0.746343	0.623915	0.813296	0.719562
				136	0.959415	0.641044	0.259095	0.914002	0.234476	0.662751	0.515895	0.6783	0.802695	0.775052		136	0.292458	0.755071	0.463258	0.780426	0.55177	1.29918	0.734866	0.627741	0.813296	0.713823
				137	0.973756	0.719203	0.274631	0.875759	0.247383	0.642018	0.521078	0.671389	0.797512	0.790601		137	0.283238	0.758298	0.519961	0.792873	0.549696	1.12128	0.740604	0.616263	0.788428	0.725301
				138	0.971366	0.708447	0.269372	0.882929	0.241646	0.633379	0.5349	0.692122	0.77678	0.802695		138	0.289923	0.684999	0.512585	0.795869	0.560529	1.18823	0.753995	0.627741	0.778863	0.746343
				139	0.971366	0.710359	0.279172	0.880539	0.239973	0.659295	0.51244	0.597097	0.775052	0.804423		139	0.26549	0.734326	0.52411	0.772589	0.533561	1.21502	0.752082	0.618176	0.786515	0.746343
				140	0.978536	0.708925	0.279889	0.918782	0.22372	0.624741	0.507256	0.597097	0.818245	0.792329		140	0.26549	0.728103	0.486078	0.773511	0.530795	1.31831	0.778863	0.629654	0.778863	0.719562
				141	0.971366	0.717291	0.269372	0.914002	0.222525	0.659295	0.500864	0.70076	0.8217	0.781963		141	0.293611	0.766135	0.49622	0.790568	0.551309	1.30301	0.742517	0.629654	0.813296	0.719562
				142	0.973756	0.688847	0.28443	0.880539	0.243558	0.642018	0.527989	0.662751	0.800968	0.794057		142	0.290384	0.76383	0.532408	0.794256	0.543703	1.19589	0.740604	0.618176	0.815209	0.719562
				143	0.978536	0.735695	0.282996	0.8901	0.252641	0.635107	0.527989	0.702488	0.790601	0.787146		143	0.294302	0.773741	0.534483	0.757606	0.556841	1.20736	0.765473	0.623915	0.765473	0.727214
				144	0.961805	0.698647	0.285626	0.88771	0.245471	0.667934	0.517623	0.731859	0.792329	0.819972		144	0.291536	0.733635	0.538862	0.78711	0.535405	1.29727	0.750169	0.635392	0.759734	0.752082
				145	0.980926	0.716095	0.296859	0.880539	0.239734	0.628196	0.517623	0.59537	0.813062	0.807878		145	0.2701	0.725798	0.544855	0.787571	0.541628	1.31258	0.771212	0.622002	0.77695	0.753995
				146	0.983317	0.715139	0.285147	0.933123	0.251446	0.669661	0.517623	0.605736	0.837249	0.785418		146	0.268947	0.767518	0.521114	0.806242	0.553153	1.23223	0.77695	0.627741	0.811383	0.723388
				147	0.968976	0.707969	0.298771	0.933123	0.256704	0.652384	0.5349	0.662751	0.800968	0.78369		147	0.291075	0.769592	0.521805	0.791029	0.552231	1.22649	0.742517	0.627741	0.809471	0.715736
				148	0.976146	0.741909	0.301401	0.899661	0.254075	0.652384	0.538355	0.65584	0.787146	0.794057		148	0.296146	0.789415	0.534022	0.829292	0.557072	1.20545	0.736779	0.612437	0.778863	0.723388
				149	0.995267	0.708686	0.302596	0.89727	0.253836	0.666206	0.515895	0.693849	0.802695	0.813062		149	0.303522	0.779043	0.549235	0.818458	0.54716	1.29536	0.753995	0.625828	0.750169	0.752082
				150	0.978536	0.702232	0.303074	0.89727	0.246188	0.633379	0.521078	0.598825	0.804423	0.819972		150	0.277706	0.793795	0.569058	0.797944	0.543472	1.3011	0.77695	0.622002	0.769299	0.757821
				151	0.973756	0.711315	0.303552	0.959415	0.266504	0.666206	0.526261	0.607464	0.838977	0.811334		151	0.269408	0.737092	0.566753	0.787802	0.558224	1.24562	0.773125	0.622002	0.797993	0.738692
				152	0.978536	0.716573	0.304986	0.959415	0.268177	0.652384	0.538355	0.685211	0.802695	0.792329		152	0.297299	0.739858	0.575512	0.799557	0.551309	1.22841	0.740604	0.622002	0.803732	0.723388
				153	0.973756	0.758162	0.321239	0.918782	0.26985	0.652384	0.543538	0.654112	0.79924	0.800968		153	0.294072	0.798635	0.545547	0.801401	0.561451	1.2131	0.740604	0.608611	0.782689	0.734866
				154	0.976146	0.763182	0.312156	0.914002	0.272241	0.669661	0.545266	0.674845	0.795784	0.819972		154	0.297068	0.808086	0.555458	0.819841	0.582427	1.29536	0.750169	0.616263	0.757821	0.738692
				155	0.983317	0.724222	0.316459	0.925952	0.266265	0.636835	0.521078	0.654112	0.811334	0.818245		155	0.281855	0.803706	0.549926	0.800018	0.558916	1.30684	0.750169	0.612437	0.755908	0.759734
				156	0.978536	0.718008	0.326019	0.923562	0.262441	0.669661	0.526261	0.602281	0.832066	0.797512		156	0.27932	0.746773	0.582196	0.803937	0.566061	1.29345	0.775038	0.602872	0.761647	0.761647
				157	0.983317	0.716334	0.317176	0.983317	0.266504	0.657567	0.529717	0.657567	0.833794	0.794057		157	0.284391	0.746312	0.580352	0.823068	0.577817	1.22075	0.742517	0.61435	0.805645	0.738692
				158	0.978536	0.715856	0.343707	0.983317	0.274153	0.65584	0.548721	0.645473	0.806151	0.795784		158	0.301448	0.811313	0.567444	0.813157	0.561682	1.22075	0.740604	0.618176	0.799906	0.725301
				159	0.976146	0.775133	0.339404	0.935513	0.28706	0.674845	0.548721	0.645473	0.800968	0.809606		159	0.295224	0.808547	0.56537	0.816384	0.586345	1.30492	0.778863	0.610524	0.77695	0.736779
				160	0.988097	0.728524	0.323629	0.952244	0.280367	0.636835	0.527989	0.728404	0.79924	0.825155		160	0.297299	0.817767	0.568597	0.803937	0.563526	1.30301	0.753995	0.612437	0.790341	0.755908
				161	0.988097	0.70534	0.327932	0.957025	0.285865	0.667934	0.533172	0.604008	0.819972	0.823428		161	0.28877	0.751383	0.566983	0.808547	0.557072	1.23223	0.775038	0.597133	0.77695	0.759734
				162	0.983317	0.705579	0.32339	1.00483	0.288255	0.685211	0.5349	0.605736	0.835522	0.802695		162	0.290384	0.756915	0.596718	0.834132	0.582657	1.23032	0.773125	0.610524	0.809471	0.734866
				163	0.980926	0.696735	0.318849	1.00005	0.284908	0.657567	0.5349	0.681755	0.806151	0.795784		163	0.314586	0.820763	0.582657	0.820072	0.578739	1.23414	0.748256	0.606698	0.815209	0.727214
				164	0.990487	0.762465	0.344185	0.952244	0.292796	0.65584	0.550449	0.645473	0.802695	0.807878		164	0.312512	0.821916	0.590264	0.818689	0.584271	1.3011	0.746343	0.593308	0.773125	0.729127
				165	0.971366	0.771786	0.322434	0.940294	0.293035	0.643746	0.550449	0.676572	0.806151	0.830339		165	0.309976	0.825834	0.603402	0.847271	0.57459	1.30684	0.748256	0.593308	0.750169	0.734866
				166	0.985707	0.716573	0.329366	0.952244	0.286343	0.647201	0.540083	0.610919	0.818245	0.830339		166	0.286465	0.831136	0.582427	0.831597	0.558916	1.29153	0.773125	0.591395	0.76356	0.769299
				167	0.978536	0.695062	0.344424	0.961805	0.285386	0.642018	0.540083	0.614375	0.835522	0.818245		167	0.286696	0.75023	0.607782	0.838742	0.58381	1.23797	0.771212	0.589482	0.759734	0.761647
				168	0.983317	0.711554	0.332234	1.03351	0.300923	0.664478	0.546994	0.674845	0.813062	0.807878		168	0.309746	0.756223	0.57021	0.84681	0.577817	1.2418	0.742517	0.595221	0.817122	0.729127
				169	0.983317	0.731153	0.359482	1.02634	0.295903	0.666206	0.555632	0.636835	0.807878	0.816517		169	0.310898	0.819841	0.609395	0.838742	0.590033	1.29727	0.742517	0.591395	0.815209	0.736779
				170	0.988097	0.757206	0.340838	0.966585	0.29901	0.661023	0.550449	0.681755	0.814789	0.818245		170	0.300756	0.819611	0.601328	0.841508	0.599253	1.30301	0.750169	0.578004	0.759734	0.736779
				171	0.859028	0.674506	0.346097	0.968976	0.296381	0.680028	0.541811	0.65584	0.811334	0.835522		171	0.318044	0.835054	0.593491	0.834132	0.579891	1.28579	0.748256	0.58183	0.757821	0.769299
				172	0.866198	0.745016	0.331995	0.961805	0.300923	0.645473	0.545266	0.621285	0.830339	0.835522		172	0.318735	0.749078	0.581044	0.834593	0.57482	1.23797	0.771212	0.578004	0.771212	0.773125
				173	1.00005	0.708686	0.354701	1.04785	0.283713	0.692122	0.529717	0.616102	0.837249	0.807878		173	0.294763	0.75	0.616771	0.849345	0.584962	1.23797	0.746343	0.585656	0.817122	0.740604
				174	0.978536	0.685262	0.355897	1.0598	0.301879	0.666206	0.548721	0.647201	0.828611	0.809606		174	0.288309	0.84243	0.619307	0.83321	0.594643	1.26858	0.750169	0.589482	0.830513	0.738692
				175	0.976146	0.765811	0.380993	0.990487	0.296142	0.667934	0.552177	0.64029	0.811334	0.819972		175	0.313203	0.833902	0.612853	0.838051	0.604094	1.28197	0.769299	0.578004	0.782689	0.73104
				176	0.861418	0.767962	0.389359	0.978536	0.315981	0.681755	0.552177	0.728404	0.818245	0.842433		176	0.304444	0.848654	0.617924	0.875161	0.587267	1.24945	0.746343	0.579917	0.761647	0.734866
				177	0.849467	0.744299	0.362111	0.997658	0.313591	0.652384	0.552177	0.621285	0.816517	0.845888		177	0.319427	0.844966	0.580352	0.838512	0.590955	1.23032	0.77695	0.576091	0.792254	0.769299
				178	0.988097	0.69793	0.362111	0.985707	0.314308	0.680028	0.546994	0.623013	0.823428	0.826883		178	0.298912	0.774894	0.626683	0.838512	0.600636	1.22649	0.742517	0.587569	0.784602	0.767386
				179	1.00483	0.676897	0.366413	1.06697	0.310722	0.669661	0.540083	0.674845	0.830339	0.813062		179	0.294994	0.77328	0.626222	0.861101	0.597179	1.24754	0.74443	0.591395	0.8286	0.73104
				180	0.988097	0.749319	0.368564	1.07653	0.307615	0.674845	0.546994	0.638563	0.818245	0.814789		180	0.303061	0.849806	0.625069	0.851881	0.606168	1.25901	0.746343	0.570352	0.8286	0.734866
				181	0.856638	0.763421	0.397008	0.990487	0.299249	0.685211	0.545266	0.674845	0.819972	0.840705		181	0.3026	0.848654	0.632906	0.862945	0.596257	1.23606	0.750169	0.578004	0.76356	0.732953
				182	0.859028	0.763182	0.369521	0.995267	0.326258	0.654112	0.555632	0.680028	0.819972	0.847616		182	0.310898	0.857874	0.602711	0.852342	0.599484	1.23414	0.748256	0.58183	0.820948	0.769299
				183	0.995267	0.686696	0.377408	1.00005	0.313112	0.688666	0.548721	0.628196	0.814789	0.830339		183	0.314356	0.767979	0.61147	0.854186	0.605938	1.22267	0.767386	0.58183	0.790341	0.76356
				184	1.00483	0.671399	0.370955	1.06936	0.329127	0.690394	0.560815	0.633379	0.828611	0.816517		184	0.299604	0.770745	0.622995	0.861792	0.613083	1.21693	0.74443	0.593308	0.830513	0.748256
				185	0.988097	0.741192	0.388642	1.08609	0.314786	0.681755	0.545266	0.643746	0.816517	0.825155		185	0.3026	0.877005	0.647658	0.869399	0.612853	1.23797	0.750169	0.597133	0.8286	0.738692
				186	0.964195	0.755533	0.393422	1.01917	0.323868	0.681755	0.550449	0.647201	0.830339	0.84416		186	0.310437	0.865019	0.658261	0.868246	0.622303	1.23414	0.767386	0.58183	0.811383	0.738692
				187	0.870979	0.774655	0.413978	1.00961	0.335341	0.650657	0.572909	0.671389	0.830339	0.856254		187	0.311359	0.867094	0.646967	0.859948	0.607782	1.19589	0.746343	0.583743	0.773125	0.742517
				188	0.870979	0.756489	0.390554	1.02634	0.327693	0.659295	0.555632	0.628196	0.818245	0.852799		188	0.332796	0.865711	0.619307	0.865019	0.611239	1.20354	0.771212	0.587569	0.775038	0.761647
				189	1.01439	0.675223	0.391032	1.00483	0.341077	0.695577	0.562543	0.638563	0.830339	0.838977		189	0.304905	0.775585	0.654804	0.856721	0.617463	1.2131	0.748256	0.606698	0.769299	0.765473
				190	1.00961	0.677853	0.419236	1.09565	0.331995	0.681755	0.567726	0.671389	0.8217	0.826883		190	0.303753	0.793334	0.652499	0.886456	0.629449	1.22458	0.746343	0.604785	0.836252	0.746343
				191	0.997658	0.728285	0.39629	1.10283	0.331039	0.681755	0.541811	0.643746	0.835522	0.8217		191	0.313664	0.871243	0.663102	0.862945	0.637747	1.19397	0.773125	0.587569	0.805645	0.734866
				192	0.964195	0.767484	0.424733	1.00961	0.339882	0.690394	0.548721	0.712854	0.840705	0.85971		192	0.310437	0.878849	0.66241	0.877466	0.619537	1.18058	0.750169	0.591395	0.773125	0.740604
				193	0.856638	0.750753	0.42306	1.02156	0.339882	0.659295	0.559088	0.650657	0.832066	0.868348		193	0.313203	0.890144	0.626452	0.863867	0.617002	1.1825	0.74443	0.61435	0.773125	0.757821
				194	0.942684	0.675941	0.390793	1.01439	0.345619	0.693849	0.555632	0.638563	0.830339	0.851071		194	0.317122	0.782039	0.6578	0.880924	0.622764	1.19971	0.769299	0.595221	0.826687	0.76356
				195	1.00722	0.66638	0.39151	1.11956	0.340121	0.685211	0.572909	0.638563	0.851071	0.825155		195	0.313895	0.785266	0.669786	0.888069	0.633828	1.21502	0.753995	0.616263	0.838165	0.742517
				196	0.988097	0.735695	0.405851	1.11239	0.348965	0.686938	0.540083	0.648929	0.842433	0.826883		196	0.307902	0.891066	0.672322	0.885073	0.621842	1.20736	0.750169	0.616263	0.838165	0.74443
				197	0.868588	0.772742	0.410631	1.02156	0.332712	0.695577	0.540083	0.654112	0.847616	0.842433		197	0.305597	0.885073	0.661949	0.885073	0.619537	1.12702	0.753995	0.597133	0.819035	0.740604
				198	0.870979	0.750992	0.435967	1.03829	0.337253	0.659295	0.574637	0.671389	0.832066	0.857982		198	0.313664	0.891988	0.640974	0.887608	0.632676	1.16528	0.750169	0.597133	0.775038	0.753995
				199	0.985707	0.749797	0.39892	1.0598	0.344902	0.714582	0.546994	0.633379	0.840705	0.854527		199	0.317122	0.780195	0.631293	0.876775	0.638899	1.16337	0.76356	0.602872	0.8286	0.759734
				200	1.012	0.668292	0.408958	1.06697	0.353028	0.688666	0.550449	0.64029	0.838977	0.84416		200	0.318274	0.791951	0.678315	0.890144	0.640743	1.20162	0.748256	0.625828	0.841991	0.759734
				201	1.00961	0.668531	0.44744	1.12195	0.346336	0.692122	0.571182	0.674845	0.832066	0.832066		201	0.321271	0.867785	0.691453	0.902591	0.634289	1.20736	0.748256	0.627741	0.849642	0.755908
				202	0.992877	0.76844	0.424494	1.12195	0.357331	0.690394	0.540083	0.650657	0.851071	0.837249		202	0.313203	0.893601	0.679467	0.891757	0.64374	1.19015	0.76356	0.608611	0.807558	0.748256
				203	0.870979	0.784932	0.448157	1.04307	0.340599	0.667934	0.545266	0.659295	0.857982	0.851071		203	0.312051	0.892218	0.682464	0.903743	0.627374	1.15189	0.750169	0.602872	0.786515	0.752082
				204	0.873369	0.761031	0.400115	1.05024	0.359243	0.659295	0.562543	0.643746	0.833794	0.854527		204	0.313895	0.839895	0.651577	0.88392	0.614466	1.14041	0.765473	0.610524	0.786515	0.753995
				205	1.00483	0.677136	0.399876	1.07892	0.361872	0.699032	0.552177	0.643746	0.84416	0.830339		205	0.318274	0.7961	0.677162	0.887378	0.647658	1.19206	0.767386	0.608611	0.790341	0.752082
				206	1.012	0.676419	0.440748	1.15063	0.373345	0.697305	0.574637	0.645473	0.832066	0.835522		206	0.332565	0.787341	0.68085	0.893371	0.649733	1.19971	0.759734	0.639218	0.841991	0.748256
				207	0.990487	0.757445	0.417802	1.14585	0.369282	0.692122	0.5349	0.652384	0.857982	0.833794		207	0.327494	0.90674	0.693758	0.899364	0.640974	1.19397	0.753995	0.644957	0.866859	0.757821
				208	0.875759	0.779674	0.411349	1.04307	0.37215	0.699032	0.550449	0.661023	0.864893	0.845888		208	0.320118	0.898672	0.700443	0.88392	0.636825	1.13085	0.757821	0.606698	0.813296	0.76356
				209	0.880539	0.742865	0.440031	1.05741	0.37454	0.671389	0.583276	0.669661	0.842433	0.856254		209	0.320118	0.905357	0.654804	0.899594	0.637977	1.12702	0.750169	0.604785	0.797993	0.759734
				210	0.990487	0.752187	0.398203	1.0598	0.376452	0.704216	0.562543	0.642018	0.845888	0.857982		210	0.32565	0.804628	0.656417	0.897289	0.645584	1.1825	0.77695	0.616263	0.826687	0.755908
				211	1.01678	0.683589	0.407524	1.04785	0.383145	0.699032	0.578093	0.643746	0.849343	0.851071		211	0.33003	0.798635	0.690762	0.893601	0.6578	1.19015	0.755908	0.654522	0.840078	0.757821
				212	1.00005	0.685501	0.420909	1.15063	0.37215	0.695577	0.583276	0.674845	0.852799	0.849343		212	0.33971	0.875392	0.698138	0.908123	0.638899	1.1825	0.748256	0.650696	0.845817	0.757821
				213	0.940294	0.767006	0.421387	1.16258	0.382427	0.699032	0.536628	0.652384	0.878715	0.854527		213	0.324959	0.905818	0.713812	0.903282	0.644201	1.12702	0.771212	0.623915	0.834339	0.765473
				214	0.873369	0.769157	0.45485	1.07175	0.375257	0.674845	0.538355	0.671389	0.864893	0.861437		214	0.323345	0.909275	0.691223	0.910428	0.649963	1.11172	0.757821	0.61435	0.805645	0.759734
				215	0.873369	0.76366	0.422582	1.06936	0.385057	0.676572	0.562543	0.657567	0.847616	0.861437		215	0.330721	0.917804	0.650885	0.898211	0.655034	1.16719	0.765473	0.633479	0.799906	0.750169
				216	1.02395	0.689565	0.426168	1.10044	0.402505	0.705943	0.555632	0.65584	0.854527	0.835522		216	0.318505	0.808086	0.690762	0.906048	0.66218	1.1978	0.752082	0.794167	0.841991	0.753995
				217	1.01917	0.672594	0.469191	1.17214	0.366174	0.702488	0.588459	0.652384	0.845888	0.845888		217	0.336253	0.804628	0.636825	0.906509	0.654343	1.1825	0.759734	0.660261	0.86112	0.753995
				218	0.992877	0.756728	0.44983	1.17692	0.375018	0.702488	0.540083	0.661023	0.889081	0.84416		218	0.338788	0.917804	0.718422	0.922875	0.673935	1.10598	0.767386	0.667913	0.855381	0.77695
				219	0.880539	0.77083	0.464171	1.11	0.394856	0.712854	0.531444	0.662751	0.894264	0.856254		219	0.323576	0.907201	0.742624	0.909045	0.654573	1.10215	0.759734	0.622002	0.815209	0.775038
				220	0.873369	0.764855	0.480424	1.08609	0.388881	0.6783	0.585003	0.676572	0.854527	0.85971		220	0.33026	0.894754	0.66241	0.912272	0.65296	1.14615	0.759734	0.616263	0.801819	0.76356
				221	0.997658	0.783259	0.438357	1.10522	0.369521	0.683483	0.560815	0.659295	0.866621	0.856254		221	0.337866	0.808316	0.6578	0.908353	0.671861	1.20162	0.775038	0.635392	0.841991	0.752082
				222	1.01678	0.680482	0.436445	1.07653	0.363067	0.714582	0.598825	0.657567	0.864893	0.847616		222	0.341554	0.806703	0.698599	0.909045	0.675088	1.15954	0.76356	0.669825	0.853468	0.746343
				223	1.00483	0.685023	0.453655	1.17692	0.355419	0.711126	0.590187	0.681755	0.899447	0.851071		223	0.34432	0.890605	0.716347	0.92979	0.668173	1.09641	0.755908	0.677477	0.855381	0.773125
				224	0.875759	0.779674	0.460586	1.19365	0.368564	0.705943	0.538355	0.666206	0.909813	0.847616		224	0.327494	0.920339	0.717039	0.925641	0.654573	1.09641	0.778863	0.633479	0.847729	0.775038
				225	0.880539	0.770591	0.489746	1.08848	0.400832	0.681755	0.538355	0.685211	0.871804	0.861437		225	0.331182	0.930712	0.713812	0.928868	0.658953	1.14041	0.76356	0.629654	0.807558	0.773125
				226	1.00722	0.785888	0.44266	1.09804	0.404417	0.681755	0.559088	0.661023	0.870076	0.861437		226	0.334639	0.939932	0.672091	0.928637	0.669325	1.16337	0.769299	0.644957	0.817122	0.757821
				227	1.02156	0.679287	0.442182	1.07892	0.408958	0.72322	0.560815	0.666206	0.866621	0.851071		227	0.338558	0.819611	0.714273	0.936705	0.683386	1.20162	0.765473	0.67939	0.855381	0.755908
				228	1.00483	0.678331	0.488312	1.21038	0.367369	0.707671	0.590187	0.673117	0.870076	0.851071		228	0.348469	0.81915	0.623686	0.942006	0.675779	1.12128	0.76356	0.677477	0.86112	0.761647
				229	1.00483	0.774177	0.474927	1.19126	0.369282	0.709399	0.533172	0.667934	0.923635	0.851071		229	0.354693	0.931864	0.72211	0.951687	0.660336	1.09833	0.759734	0.641131	0.86112	0.782689
				230	0.8901	0.776567	0.494287	1.07892	0.404178	0.721493	0.538355	0.667934	0.918452	0.85971		230	0.333256	0.93002	0.743777	0.949843	0.660336	1.0945	0.76356	0.623915	0.826687	0.786515
				231	0.88532	0.773221	0.501458	1.10283	0.382666	0.690394	0.598825	0.674845	0.876987	0.864893		231	0.333717	0.932786	0.68062	0.975659	0.674857	1.14997	0.759734	0.635392	0.811383	0.773125
				232	1.02634	0.78804	0.457718	1.12912	0.427602	0.693849	0.564271	0.669661	0.880442	0.861437		232	0.340632	0.815462	0.684308	0.94362	0.684769	1.1538	0.790341	0.648783	0.853468	0.759734
				233	1.01917	0.69315	0.451981	1.10522	0.408241	0.72322	0.600553	0.667934	0.878715	0.856254		233	0.35792	0.815231	0.751844	0.940854	0.678776	1.15189	0.773125	0.67939	0.864946	0.76356
				234	1.00244	0.703428	0.476839	1.2056	0.371433	0.72322	0.598825	0.681755	0.951279	0.851071		234	0.353771	0.871704	0.741472	0.951918	0.677393	1.08685	0.76356	0.687042	0.864946	0.773125
				235	0.902051	0.781825	0.477795	1.21755	0.416607	0.709399	0.536628	0.676572	0.956462	0.851071		235	0.343168	0.930942	0.734787	0.949152	0.667251	1.08493	0.786515	0.643044	0.855381	0.76356
				236	0.882929	0.776328	0.503848	1.12673	0.4037	0.70076	0.540083	0.688666	0.908086	0.854527		236	0.337866	0.929098	0.736401	0.948691	0.676932	1.15189	0.767386	0.637305	0.822861	0.769299
				237	1.00483	0.760314	0.45963	1.12195	0.390793	0.693849	0.571182	0.673117	0.885625	0.863165		237	0.340632	0.945003	0.673244	0.938088	0.693528	1.14232	0.775038	0.648783	0.836252	0.76356
				238	1.03112	0.69076	0.451264	1.10761	0.421865	0.721493	0.567726	0.676572	0.890809	0.856254		238	0.338788	0.821224	0.723954	0.940623	0.706205	1.19206	0.769299	0.683216	0.857294	0.755908
				239	1.012	0.699842	0.510541	1.23189	0.383862	0.719765	0.604008	0.676572	0.902903	0.852799		239	0.352849	0.827678	0.706666	0.952609	0.681081	1.13085	0.767386	0.683216	0.874511	0.761647
				240	0.899661	0.776089	0.486161	1.21277	0.386969	0.712854	0.546994	0.671389	0.975466	0.861437		240	0.365526	0.947769	0.743777	0.934861	0.684999	1.0792	0.773125	0.64687	0.866859	0.775038
				241	0.882929	0.778479	0.506716	1.16258	0.433816	0.735314	0.538355	0.671389	0.989288	0.863165		241	0.339249	0.941776	0.751383	0.940393	0.676932	1.0792	0.769299	0.639218	0.836252	0.767386
				242	1.01678	0.775133	0.512453	1.11239	0.409436	0.695577	0.600553	0.681755	0.90463	0.864893		242	0.344781	0.959294	0.688687	0.943159	0.685691	1.14424	0.765473	0.635392	0.826687	0.767386
				243	1.03351	0.78541	0.464171	1.12195	0.424973	0.735314	0.565999	0.674845	0.916724	0.870076		243	0.349852	0.816845	0.702056	0.934169	0.696294	1.13658	0.782689	0.644957	0.863033	0.767386
				244	1.03112	0.706535	0.473254	1.10044	0.43525	0.731859	0.605736	0.671389	0.911541	0.863165		244	0.359764	0.8286	0.738014	0.935552	0.692836	1.14424	0.77695	0.681303	0.872598	0.77695
				245	1.13629	0.707252	0.487834	1.23428	0.397964	0.721493	0.607464	0.680028	1.00311	0.866621		245	0.368984	0.917343	0.765443	0.966439	0.677162	1.07537	0.780776	0.687042	0.872598	0.77695
				246	0.89488	0.792103	0.495005	1.24385	0.385535	0.72322	0.543538	0.671389	1.00484	0.864893		246	0.339249	0.94362	0.759911	0.944081	0.677854	1.07537	0.788428	0.648783	0.855381	0.775038
				247	0.902051	0.780869	0.523209	1.10522	0.418758	0.702488	0.543538	0.686938	0.925363	0.880442		247	0.346856	0.953531	0.729486	0.949613	0.704361	1.1385	0.769299	0.641131	0.834339	0.77695
				248	1.03829	0.767723	0.466561	1.14824	0.420431	0.707671	0.565999	0.676572	0.925363	0.866621		248	0.343629	0.928868	0.701826	0.942237	0.711276	1.13467	0.790341	0.650696	0.836252	0.790341
				249	1.03112	0.691238	0.459152	1.12195	0.419475	0.737042	0.574637	0.680028	0.932274	0.861437		249	0.352849	0.825834	0.710815	0.944542	0.703439	1.13276	0.786515	0.681303	0.840078	0.769299
				250	0.997658	0.687413	0.524165	1.23428	0.408002	0.728404	0.607464	0.685211	0.944368	0.864893		250	0.377973	0.837359	0.641435	0.947999	0.705514	1.13467	0.784602	0.688955	0.872598	0.769299
				251	0.902051	0.801664	0.491897	1.24146	0.390315	0.726676	0.552177	0.680028	1.04285	0.871804		251	0.373133	0.960216	0.751383	0.953301	0.684308	1.06963	0.792254	0.654522	0.882163	0.782689
				252	0.914002	0.786605	0.495005	1.11956	0.438596	0.735314	0.545266	0.683483	1.0463	0.866621		252	0.350083	0.959063	0.782731	0.953531	0.683847	1.06963	0.778863	0.643044	0.855381	0.786515
				253	1.00961	0.818634	0.531574	1.14107	0.424733	0.712854	0.605736	0.688666	0.953006	0.871804		253	0.356767	0.954453	0.693758	0.995943	0.704131	1.12893	0.77695	0.635392	0.841991	0.77695
				254	1.04068	0.784454	0.463215	1.14824	0.447679	0.752592	0.576365	0.6783	0.939185	0.871804		254	0.356076	0.812004	0.679467	0.949613	0.715195	1.12893	0.790341	0.666	0.864946	0.773125
				255	1.03351	0.704145	0.466322	1.16497	0.446006	0.752592	0.574637	0.674845	0.985833	0.871804		255	0.375207	0.836207	0.729947	0.951687	0.707819	1.17867	0.794167	0.67939	0.889814	0.773125
				256	0.906831	0.679526	0.519384	1.23189	0.406807	0.728404	0.61783	0.685211	1.06185	0.866621		256	0.379356	0.921953	0.765904	0.960907	0.689379	1.07154	0.782689	0.681303	0.887901	0.773125
				257	0.906831	0.771308	0.501697	1.23428	0.403461	0.72322	0.550449	0.681755	1.07222	0.876987		257	0.352157	0.960677	0.757837	0.959985	0.693297	1.06963	0.805645	0.654522	0.870685	0.784602
				258	1.02395	0.77824	0.527989	1.16975	0.422343	0.712854	0.548721	0.686938	1.03594	0.873531		258	0.362069	0.968283	0.737323	0.964595	0.710815	1.13276	0.780776	0.64687	0.843904	0.788428
				259	1.04307	0.788279	0.510063	1.15063	0.431187	0.719765	0.574637	0.686938	0.975466	0.875259		259	0.354923	0.981422	0.69929	0.959294	0.712198	1.13085	0.819035	0.652609	0.849642	0.765473
				260	1.02156	0.691238	0.477795	1.14585	0.434294	0.747408	0.565999	0.685211	0.984105	0.861437		260	0.359533	0.843352	0.748617	0.959063	0.705744	1.13085	0.77695	0.681303	0.863033	0.780776
				261	0.976146	0.686696	0.4962	1.26536	0.407763	0.731859	0.614375	0.697305	1.00829	0.870076		261	0.38581	0.852342	0.738936	0.952609	0.712429	1.11554	0.801819	0.677477	0.895553	0.76356
				262	0.904441	0.804771	0.521535	1.25341	0.414934	0.726676	0.553905	0.681755	1.1085	0.875259		262	0.387885	0.9805	0.748617	0.973585	0.70367	1.06772	0.797993	0.654522	0.895553	0.784602
				263	0.911611	0.787562	0.523687	1.15302	0.455328	0.749136	0.545266	0.6783	1.09986	0.876987		263	0.361147	0.97589	0.775124	0.968514	0.703209	1.06007	0.782689	0.64687	0.874511	0.786515
				264	1.04546	0.794015	0.544242	1.17453	0.431904	0.721493	0.612647	0.686938	1.01866	0.878715		264	0.360455	0.977503	0.767057	0.997096	0.721649	1.11554	0.786515	0.64687	0.849642	0.780776
				265	1.0359	0.808834	0.492614	1.17214	0.443616	0.754319	0.569454	0.683483	1.01348	0.880442		265	0.370367	0.834132	0.761986	0.959985	0.737323	1.12319	0.807558	0.669825	0.874511	0.786515
				266	1.03351	0.694345	0.495961	1.13868	0.458674	0.745681	0.569454	0.690394	1.13614	0.875259		266	0.365065	0.845888	0.705283	0.968053	0.714734	1.12128	0.797993	0.683216	0.899379	0.790341
				267	0.904441	0.702471	0.550696	1.26775	0.416129	0.735314	0.616102	0.685211	1.11023	0.870076		267	0.359303	0.940623	0.759681	0.976581	0.698368	1.07346	0.799906	0.683216	0.903205	0.797993
				268	0.899661	0.767723	0.525838	1.26775	0.409436	0.733587	0.550449	0.676572	1.12751	0.873531		268	0.401023	0.970127	0.781578	0.975429	0.702517	1.06389	0.803732	0.656435	0.887901	0.794167
				269	1.03829	0.77824	0.528706	1.21516	0.446484	0.72322	0.552177	0.6783	1.04112	0.880442		269	0.394108	0.968514	0.779273	0.965748	0.70828	1.12128	0.792254	0.650696	0.863033	0.803732
				270	1.03829	0.811702	0.566949	1.18409	0.455567	0.721493	0.616102	0.693849	1.0463	0.871804		270	0.372211	0.9669	0.776968	0.973354	0.723262	1.13467	0.8286	0.656435	0.859207	0.878337
				271	1.02634	0.676897	0.502414	1.16497	0.461781	0.754319	0.576365	0.692122	1.0463	0.866621		271	0.375207	0.840586	0.719113	0.971049	0.707588	1.11363	0.807558	0.683216	0.885988	0.809471
				272	0.921172	0.682394	0.494766	1.2797	0.421626	0.742225	0.616102	0.688666	1.0774	0.873531		272	0.375668	0.852111	0.782961	0.969897	0.700673	1.11937	0.817122	0.67939	0.920421	0.809471
				273	0.911611	0.802142	0.536833	1.27492	0.419236	0.737042	0.552177	0.681755	1.14478	0.873531		273	0.409091	0.990872	0.751613	0.974046	0.702748	1.07154	0.79608	0.654522	0.908944	0.832426
				274	1.02156	0.778957	0.536594	1.14346	0.466083	0.757775	0.553905	0.6783	1.14305	0.875259		274	0.399871	0.991333	0.794025	0.978425	0.717269	1.06963	0.794167	0.641131	0.882163	0.79608
				275	1.03829	0.802381	0.554042	1.17931	0.445289	0.726676	0.623013	0.683483	1.0774	0.894264		275	0.388576	0.999401	0.776507	0.981652	0.735018	1.10406	0.790341	0.639218	0.907031	0.801819
				276	1.05024	0.820546	0.505043	1.19126	0.462259	0.737042	0.578093	0.704216	1.08431	0.875259		276	0.381431	0.909736	0.723262	1.01554	0.725567	1.11554	0.819035	0.669825	0.885988	0.817122
				277	1.02873	0.677614	0.501219	1.24146	0.479229	0.752592	0.585003	0.699032	1.0774	0.873531		277	0.372672	0.864789	0.719574	0.97589	0.728564	1.12893	0.813296	0.669825	0.916596	0.817122
				278	0.909221	0.679048	0.56169	1.28448	0.425929	0.740498	0.628196	0.681755	1.15515	0.870076		278	0.410474	0.852803	0.783883	0.974968	0.704592	1.07346	0.817122	0.667913	0.91277	0.813296
				279	0.918782	0.795927	0.543286	1.29165	0.425929	0.735314	0.562543	0.685211	1.1586	0.885625		279	0.41347	0.987415	0.786419	0.982805	0.717961	1.07154	0.817122	0.654522	0.89364	0.809471
				280	1.04546	0.788757	0.563602	1.24624	0.456523	0.730131	0.565999	0.686938	1.14997	0.878715		280	0.373824	0.986723	0.791951	0.990872	0.738706	1.12128	0.79608	0.64687	0.876424	0.811383
				281	1.04546	0.820546	0.565993	1.19126	0.467996	0.740498	0.638563	0.699032	1.10677	0.894264		281	0.386963	1.00862	0.779504	0.9805	0.743546	1.12319	0.836252	0.658348	0.874511	0.817122
				282	1.02634	0.703906	0.524643	1.20082	0.479946	0.764686	0.588459	0.704216	1.1085	0.88217		282	0.389959	1.00862	0.739397	0.977734	0.724645	1.12893	0.807558	0.675564	0.897466	0.824774
				283	0.914002	0.687413	0.511975	1.28926	0.432143	0.747408	0.621285	0.695577	1.13787	0.878715		283	0.38558	1.01093	0.832519	0.991333	0.723723	1.17102	0.824774	0.667913	0.924247	0.830513
				284	0.914002	0.821024	0.555237	1.28687	0.428319	0.750864	0.567726	0.688666	1.18106	0.88217		284	0.430066	0.861101	0.779965	0.984649	0.723723	1.06963	0.813296	0.650696	0.920421	0.809471
				285	1.03829	0.79043	0.549739	1.2056	0.475405	0.762958	0.569454	0.685211	1.17934	0.88217		285	0.419233	0.878849	0.806933	1.00171	0.730638	1.07537	0.801819	0.64687	0.89364	0.809471
				286	1.04307	0.82198	0.576748	1.20799	0.460108	0.730131	0.583276	0.688666	1.15169	0.897719		286	0.397566	1.01093	0.814309	0.989259	0.744699	1.12511	0.803732	0.641131	0.876424	0.824774
				287	1.03351	0.823175	0.516038	1.21516	0.480185	0.743953	0.583276	0.709399	1.12232	0.899447		287	0.398718	1.01554	0.764982	0.979117	0.733635	1.12702	0.819035	0.669825	0.899379	0.830513
				288	0.916392	0.691716	0.510302	1.16975	0.483771	0.756047	0.576365	0.711126	1.16897	0.878715		288	0.400101	1.01784	0.743085	0.983035	0.761064	1.12511	0.8286	0.675564	0.92616	0.834339
				289	0.911611	0.701993	0.579378	1.29882	0.43764	0.757775	0.619558	0.685211	1.17415	0.885625		289	0.451503	0.878619	0.811313	0.988567	0.725798	1.0792	0.832426	0.673651	0.935725	0.832426
				290	1.04068	0.8074	0.550696	1.31077	0.450547	0.757775	0.567726	0.693849	1.19489	0.895992		290	0.419002	0.885073	0.811543	0.981883	0.723493	1.08111	0.830513	0.658348	0.903205	0.817122
				291	1.04785	0.800468	0.581051	1.18648	0.476122	0.742225	0.569454	0.690394	1.16897	0.890809		291	0.386732	0.993638	0.812235	0.990642	0.758298	1.11937	0.801819	0.643044	0.887901	0.820948
				292	1.03112	0.820307	0.576748	1.22233	0.474927	0.742225	0.623013	0.693849	1.16897	0.911541		292	0.403328	1.01093	0.810621	0.999401	0.762677	1.11745	0.847729	0.654522	0.885988	0.849642
				293	1.01917	0.703906	0.514843	1.23189	0.48401	0.773324	0.583276	0.728404	1.16206	0.889081		293	0.40886	1.02015	0.742163	0.984188	0.743085	1.11363	0.819035	0.673651	0.908944	0.843904
				294	0.925952	0.707252	0.519384	1.30121	0.447679	0.747408	0.631652	0.707671	1.1897	0.890809		294	0.402406	0.881385	0.848654	0.988798	0.729947	1.13085	0.824774	0.675564	0.939551	0.851555
				295	0.916392	0.824848	0.557627	1.31555	0.451264	0.750864	0.57982	0.693849	1.19834	0.88217		295	0.428914	0.891066	0.804859	0.981191	0.735018	1.08302	0.813296	0.650696	0.939551	0.836252
				296	1.04068	0.811941	0.561451	1.27253	0.499068	0.768141	0.572909	0.693849	1.19661	0.892536		296	0.427761	0.975198	0.82399	0.999401	0.748848	1.07728	0.811383	0.64687	0.901292	0.8286
				297	1.05263	0.794254	0.586787	1.23189	0.484966	0.750864	0.565999	0.688666	1.19316	0.909813		297	0.405633	1.02706	0.804859	0.995943	0.759681	1.10024	0.811383	0.639218	0.89364	0.851555
				298	1.04068	0.842296	0.521296	1.24146	0.500741	0.754319	0.590187	0.733587	1.18452	0.916724		298	0.40863	1.02245	0.762216	0.993177	0.757606	1.12319	0.826687	0.652609	0.908944	0.845817
				299	0.918782	0.701037	0.519145	1.28926	0.502653	0.792329	0.586731	0.728404	1.1897	0.897719		299	0.412318	1.00632	0.775124	0.984649	0.730638	1.11745	0.843904	0.669825	0.952942	0.855381
				300	0.918782	0.70271	0.585114	1.32511	0.442182	0.757775	0.631652	0.693849	1.19834	0.895992		300	0.440439	0.879771	0.808777	0.983496	0.743085	1.0792	0.832426	0.673651	0.94529	0.855381
				301	1.03351	0.797839	0.570056	1.32989	0.46202	0.76123	0.574637	0.704216	1.19489	0.913269		301	0.435829	0.8883	0.822607	0.994791	0.744699	1.0792	0.843904	0.648783	0.907031	0.840078
				302	1.05741	0.813614	0.586309	1.20321	0.490702	0.780235	0.574637	0.70076	1.2018	0.906358		302	0.414853	1.02706	0.822838	1.00401	0.761294	1.11745	0.817122	0.643044	0.895553	0.840078
				303	1.03351	0.839906	0.591567	1.24385	0.485683	0.754319	0.636835	0.695577	1.19143	0.92018		303	0.414853	1.01784	0.840817	0.99456	0.758067	1.11745	0.838165	0.662174	0.899379	0.857294
				304	1.03351	0.844687	0.526316	1.25341	0.491897	0.785418	0.600553	0.742225	1.19143	0.899447		304	0.421768	1.03167	0.776046	1.00632	0.752535	1.11363	0.820948	0.658348	0.916596	0.86112
				305	0.921172	0.849467	0.535398	1.30121	0.458196	0.76123	0.647201	0.752592	1.21216	0.90463		305	0.410474	1.00862	0.805781	0.991794	0.739628	1.16145	0.843904	0.673651	0.962506	0.863033
				306	0.925952	0.718008	0.572924	1.33706	0.464171	0.750864	0.585003	0.699032	1.20871	0.909813		306	0.441361	0.88853	0.813618	0.988567	0.746082	1.07154	0.836252	0.673651	0.962506	0.855381
				307	1.05263	0.7149	0.579617	1.25341	0.509824	0.78369	0.57982	0.705943	1.20525	0.899447		307	0.447815	0.887378	0.829292	1.00401	0.765443	1.08111	0.819035	0.637305	0.916596	0.855381
				308	1.05502	0.854247	0.593002	1.25102	0.489746	0.757775	0.583276	0.70076	1.20698	0.939185		308	0.420616	1.02245	0.852803	1.00401	0.769131	1.11554	0.819035	0.639218	0.903205	0.870685
				309	1.03112	0.81218	0.587026	1.23906	0.505043	0.764686	0.604008	0.754319	1.20871	0.928818		309	0.430988	1.02937	0.780887	0.99433	0.770284	1.11172	0.845817	0.650696	0.918508	0.876424
				310	0.930733	0.839906	0.585114	1.31077	0.458674	0.813062	0.597097	0.749136	1.22771	0.908086		310	0.419694	1.0432	0.776738	0.993638	0.749078	1.11745	0.851555	0.677477	0.966332	0.864946
				311	0.933123	0.722549	0.545676	1.34662	0.475405	0.764686	0.643746	0.697305	1.2018	0.902903		311	0.407247	0.899364	0.846118	0.994791	0.748617	1.08302	0.847729	0.675564	0.973984	0.866859
				312	1.03112	0.716812	0.543764	1.33945	0.467757	0.764686	0.586731	0.704216	1.20871	0.925363		312	0.448967	0.893601	0.831597	1.00171	0.752535	1.07728	0.847729	0.650696	0.914683	0.857294
				313	1.05741	0.863808	0.61284	1.21038	0.501458	0.795784	0.586731	0.705943	1.18625	0.949551		313	0.455882	1.0455	0.840125	1.00862	0.779043	1.11554	0.830513	0.644957	0.91277	0.859207
				314	1.03829	0.809551	0.585592	1.25341	0.499546	0.775052	0.647201	0.76123	1.20007	0.944368		314	0.426609	1.03628	0.821455	1.01323	0.756454	1.11745	0.864946	0.650696	0.920421	0.86112
				315	0.933123	0.856638	0.605191	1.21994	0.511497	0.792329	0.604008	0.76123	1.21389	0.913269		315	0.432832	1.06855	0.77305	1.00401	0.757145	1.11172	0.8286	0.656435	0.931899	0.870685
				316	0.923562	0.861418	0.546632	1.22472	0.467757	0.762958	0.650657	0.759502	1.2329	0.918452		316	0.431219	1.03398	0.815231	0.992486	0.760372	1.16145	0.86112	0.67939	0.9912	0.874511
				317	1.03829	0.705818	0.546154	1.34901	0.471342	0.76123	0.597097	0.707671	1.21044	0.911541		317	0.453116	0.918956	0.844966	0.992716	0.753457	1.08876	0.840078	0.675564	0.983549	0.870685
				318	1.05024	0.716812	0.612123	1.34423	0.523687	0.795784	0.597097	0.714582	1.20698	0.90463		318	0.453577	0.924949	0.860409	1.00171	0.756223	1.09067	0.8286	0.64687	0.943377	0.86112
				319	1.05741	0.815766	0.589177	1.26297	0.511497	0.771596	0.590187	0.712854	1.22253	0.954734		319	0.431449	1.04089	0.876083	1.01554	0.777199	1.11745	0.832426	0.644957	0.929986	0.86112
				320	1.03351	0.818634	0.607104	1.26058	0.518428	0.757775	0.609191	0.771596	1.21907	0.946095		320	0.448506	1.0432	0.782731	1.00401	0.778812	1.11554	0.853468	0.664087	0.94529	0.889814
				321	0.930733	0.868588	0.612362	1.23428	0.52775	0.811334	0.609191	0.769869	1.21735	0.914997		321	0.439517	1.06394	0.794947	1.00862	0.766596	1.12128	0.870685	0.673651	1.00077	0.874511
				322	0.942684	0.706057	0.558344	1.33945	0.466561	0.764686	0.647201	0.714582	1.20698	0.916724		322	0.436751	0.910658	0.864097	1.00401	0.755071	1.09259	0.866859	0.67939	0.998852	0.876424
				323	1.0359	0.725895	0.550218	1.33706	0.470864	0.764686	0.59537	0.721493	1.20871	0.913269		323	0.463258	0.906279	0.850498	1.00401	0.754149	1.08876	0.849642	0.654522	0.949116	0.870685
				324	1.05502	0.868588	0.602084	1.32989	0.520579	0.794057	0.59537	0.711126	1.17415	0.923635		324	0.460492	1.05703	0.850959	1.01323	0.764521	1.11937	0.836252	0.639218	0.941464	0.866859
				325	1.04546	0.826999	0.605909	1.27731	0.51078	0.775052	0.654112	0.72322	1.22253	0.9651		325	0.445279	1.0455	0.849576	1.02245	0.786188	1.1098	0.855381	0.654522	0.952942	0.882163
				326	0.935513	0.842296	0.613557	1.28209	0.532291	0.745681	0.619558	0.781963	1.22944	0.968556		326	0.452425	1.05933	0.812004	1.01093	0.770745	1.1098	0.874511	0.654522	0.966332	0.882163
				327	0.930733	0.863808	0.567905	1.25102	0.479468	0.759502	0.664478	0.78369	1.24499	0.925363		327	0.441361	0.97612	0.901208	1.00632	0.759681	1.12319	0.882163	0.667913	1.0065	0.88025
				328	1.04307	0.730914	0.559539	1.35379	0.477556	0.766413	0.602281	0.724948	1.2018	0.927091		328	0.467407	0.922644	0.846349	1.01093	0.761986	1.10215	0.887901	0.675564	1.01798	0.895553
				329	1.05741	0.726612	0.616425	1.34184	0.512692	0.79924	0.610919	0.726676	1.21389	0.928818		329	0.469251	0.962982	0.857413	1.01554	0.775124	1.08685	0.843904	0.64687	0.964419	0.866859
				330	1.05263	0.875759	0.611645	1.21994	0.524404	0.766413	0.614375	0.728404	1.24326	0.977194		330	0.441822	1.05933	0.860179	1.02937	0.787802	1.10598	0.843904	0.650696	0.951029	0.882163
				331	1.03829	0.825804	0.594197	1.27492	0.525599	0.77678	0.621285	0.795784	1.22598	0.966828		331	0.456113	1.05472	0.803937	1.06855	0.787802	1.10215	0.859207	0.650696	0.962506	0.952942
				332	0.937903	0.866198	0.623835	1.26775	0.532769	0.795784	0.616102	0.797512	1.22253	0.925363		332	0.458879	1.08238	0.805089	1.01323	0.771667	1.11363	0.89364	0.673651	0.972071	0.882163
				333	0.930733	0.800229	0.565754	1.35379	0.478512	0.775052	0.657567	0.72322	1.21216	0.927091		333	0.453577	0.930942	0.87931	1.01323	0.762908	1.10024	0.895553	0.671738	1.01607	0.889814
				334	1.06458	0.722071	0.562407	1.35618	0.503609	0.766413	0.604008	0.735314	1.20698	0.932274		334	0.474092	0.939932	0.857413	1.01554	0.778121	1.09641	0.868772	0.656435	1.01416	0.878337
				335	1.05741	0.740953	0.61045	1.23906	0.531574	0.79924	0.610919	0.730131	1.18798	0.916724		335	0.477319	1.08469	0.867324	1.02706	0.796791	1.0945	0.853468	0.643044	1.00842	0.872598
				336	1.03829	0.835126	0.618098	1.28209	0.523687	0.780235	0.667934	0.731859	1.23117	0.970283		336	0.469943	1.06394	0.878849	1.03167	0.792873	1.10598	0.866859	0.658348	0.962506	0.897466
				337	0.935513	0.832736	0.628376	1.28209	0.541135	0.814789	0.621285	0.802695	1.23635	0.978922		337	0.466946	1.07777	0.826295	1.02937	0.776277	1.1098	0.868772	0.64687	0.975897	0.901292
				338	0.933123	0.878149	0.568622	1.33945	0.538984	0.851071	0.666206	0.807878	1.24153	0.937457		338	0.46418	0.974046	0.904665	1.01554	0.763138	1.10598	0.89364	0.681303	1.02755	0.89364
				339	1.05024	0.732349	0.5691	1.36096	0.500502	0.768141	0.664478	0.73877	1.2018	0.934001		339	0.481929	0.950765	0.815692	1.01093	0.776046	1.09641	0.899379	0.67939	1.02181	0.889814
				340	1.06219	0.754099	0.626942	1.36335	0.484488	0.766413	0.612647	0.735314	1.20352	0.959917		340	0.479624	0.999401	0.874931	1.02476	0.771436	1.09641	0.849642	0.650696	0.975897	0.876424
				341	1.03829	0.880539	0.61284	1.34901	0.526794	0.781963	0.610919	0.737042	1.24153	0.996199		341	0.45934	1.07316	0.909967	1.02937	0.800018	1.10789	0.855381	0.644957	0.968245	0.885988
				342	0.961805	0.842296	0.616186	1.29165	0.526555	0.778507	0.629924	0.819972	1.22944	0.994471		342	0.473861	1.06625	0.832058	1.07316	0.79149	1.11172	0.901292	0.656435	0.970158	0.885988
				343	0.933123	0.880539	0.630527	1.35379	0.547588	0.814789	0.636835	0.828611	1.23462	0.949551		343	0.470634	1.08699	0.850728	0.870782	0.779043	1.11172	0.897466	0.675564	0.998852	0.89364
				344	0.971366	0.878149	0.586548	1.24146	0.499307	0.778507	0.674845	0.73877	1.19834	0.956462		344	0.472248	0.951226	0.903052	1.02015	0.766135	1.11745	0.897466	0.677477	1.03137	0.895553
				345	1.06697	0.742865	0.575553	1.36813	0.495483	0.771596	0.614375	0.745681	1.20007	0.970283		345	0.488844	0.950765	0.877927	1.05242	0.778812	1.10598	0.868772	0.654522	1.03902	0.882163
				346	1.06697	0.72948	0.62981	1.36813	0.550457	0.811334	0.610919	0.747408	1.23635	0.947823		346	0.486539	1.09391	0.8747	1.03398	0.788032	1.10215	0.855381	0.643044	0.983549	0.891727
				347	1.05024	0.847077	0.618337	1.2797	0.528706	0.78369	0.6783	0.750864	1.23462	1.00138		347	0.469943	1.07547	0.901669	1.0432	0.801862	1.11745	0.878337	0.654522	0.975897	0.89364
				348	0.942684	0.835126	0.637937	1.29643	0.540418	0.807878	0.643746	0.838977	1.24153	1.00829		348	0.470634	1.08699	0.839895	1.0432	0.784114	1.11745	0.878337	0.654522	0.9912	0.89364
				349	0.945074	0.878149	0.581051	1.35857	0.551174	0.816517	0.681755	0.833794	1.24672	0.954734		349	0.471556	1.01323	0.910889	1.02015	0.778351	1.14997	0.907031	0.671738	1.04285	0.89364
				350	1.05263	0.750275	0.581529	1.37291	0.502892	0.77678	0.676572	0.76123	1.19489	0.961645		350	0.46395	0.965056	0.850498	1.02706	0.770514	1.10024	0.907031	0.67939	1.04094	0.887901
				351	1.07892	0.757206	0.642478	1.36096	0.504565	0.780235	0.623013	0.764686	1.20871	0.959917		351	0.482851	0.993177	0.893601	1.03859	0.776738	1.10789	0.859207	0.64687	0.993113	0.891727
				352	1.05263	0.909221	0.625269	1.36813	0.56432	0.785418	0.623013	0.749136	1.25017	1.03594		352	0.494376	1.07777	0.8883	1.05011	0.794717	1.11937	0.864946	0.652609	1.04094	0.882163
				353	0.928343	0.856638	0.625747	1.30838	0.536355	0.788874	0.647201	0.847616	1.24672	1.03594		353	0.485617	1.08699	0.868938	1.06855	0.795408	1.10789	0.907031	0.671738	1.0065	0.899379
				354	0.947464	0.8901	0.633395	1.31794	0.551413	0.845888	0.645473	0.84416	1.2329	0.98065		354	0.491379	1.10543	0.870321	1.03628	0.779734	1.11172	0.907031	0.677477	1.0065	0.89364
				355	1.03829	0.882929	0.58129	1.26058	0.513648	0.780235	0.681755	0.756047	1.20871	0.970283		355	0.491379	0.957911	0.82837	1.0432	0.770284	1.10598	0.905118	0.688955	1.04859	0.903205
				356	1.07175	0.737846	0.58129	1.3753	0.510302	0.78369	0.623013	0.762958	1.2018	0.966828		356	0.497372	0.964595	0.900286	1.02706	0.780195	1.10215	0.878337	0.666	1.04476	0.916596
				357	1.07653	0.733305	0.644151	1.37769	0.550935	0.8217	0.626469	0.756047	1.20871	0.98065		357	0.497833	1.10313	0.901899	1.04781	0.818689	1.10406	0.864946	0.650696	1.00842	0.937638
				358	1.05263	0.866198	0.642478	1.27731	0.556671	0.788874	0.686938	0.76123	1.25363	1.03421		358	0.487691	1.09391	0.923797	1.0432	0.806011	1.10215	0.884075	0.662174	0.998852	0.901292
				359	0.952244	0.844687	0.635069	1.31077	0.550457	0.828611	0.652384	0.854527	1.24672	1.03766		359	0.496911	1.0916	0.878849	1.03167	0.78711	1.10215	0.885988	0.667913	1.01416	0.895553
				360	0.947464	0.89488	0.638415	1.27731	0.551652	0.825155	0.657567	0.857982	1.26227	0.984105		360	0.488613	0.999401	0.913885	1.03398	0.775585	1.11745	0.918508	0.673651	1.01224	0.891727
				361	1.05741	0.750753	0.589894	1.28448	0.514365	0.787146	0.693849	0.768141	1.20698	0.984105		361	0.487922	0.968053	0.839664	1.02937	0.782961	1.10215	0.914683	0.687042	1.04859	0.901292
				362	1.08131	0.737607	0.587743	1.38248	0.507672	0.792329	0.642018	0.77678	1.20525	0.994471		362	0.51466	1.02015	0.894523	1.02937	0.790107	1.10215	0.86112	0.656435	1.04668	0.897466
				363	1.05741	0.923562	0.636981	1.37769	0.554759	0.794057	0.636835	0.762958	1.25017	1.02039		363	0.508206	1.10082	0.893832	1.0432	0.80993	1.11172	0.868772	0.662174	1.00077	0.89364
				364	0.947464	0.847077	0.647019	1.30599	0.552608	0.800968	0.702488	0.780235	1.24672	1.06185		364	0.498755	1.09391	0.878158	1.0432	0.794947	1.10406	0.887901	0.677477	1.0065	0.903205
				365	0.947464	0.866198	0.650844	1.32033	0.563124	0.832066	0.666206	0.870076	1.25536	1.06012		365	0.508206	1.11235	0.887608	1.04089	0.806011	1.10789	0.920421	0.67939	1.01989	0.891727
				366	1.05502	0.904441	0.600411	1.29404	0.578422	0.781963	0.702488	0.868348	1.20007	1.04803		366	0.479393	0.967361	0.940162	1.03398	0.777199	1.13276	0.918508	0.688955	1.05624	0.901292
				367	1.07653	0.742626	0.596109	1.38487	0.519384	0.795784	0.695577	0.781963	1.2018	0.997927		367	0.519039	0.971971	0.904204	1.04089	0.784344	1.10406	0.887901	0.667913	1.05624	0.905118
				368	1.06458	0.762943	0.653712	1.38248	0.515082	0.835522	0.643746	0.780235	1.19143	1.00138		368	0.513046	1.11926	0.910658	1.03398	0.813387	1.11172	0.882163	0.662174	1.0065	0.908944
				369	1.06219	0.911611	0.6518	1.27731	0.559061	0.804423	0.638563	0.795784	1.24672	1.06531		369	0.495528	1.10082	0.922414	1.04781	0.809008	1.11363	0.899379	0.667913	1.01607	0.908944
				370	0.954635	0.875759	0.64439	1.31077	0.558344	0.804423	0.664478	0.88217	1.24499	1.07913		370	0.504518	1.12157	0.870321	1.04089	0.787802	1.10406	0.891727	0.671738	1.01989	0.914683
				371	0.949854	0.911611	0.656819	1.30838	0.550935	0.863165	0.666206	0.883898	1.2519	1.00138		371	0.504748	1.12157	0.924027	1.06625	0.789415	1.13658	0.922334	0.687042	1.03902	0.905118
				372	1.07414	0.923562	0.594675	1.25819	0.524643	0.795784	0.70076	0.785418	1.20352	1.00657		372	0.498525	0.975429	0.853494	1.0432	0.80094	1.12128	0.924247	0.685129	1.06581	0.914683
				373	1.07414	0.77346	0.599216	1.39682	0.509107	0.790601	0.648929	0.790601	1.21044	1.02211		373	0.520653	0.972893	0.921722	1.06164	0.792181	1.12702	0.872598	0.666	1.06581	0.91277
				374	1.0598	0.765572	0.644629	1.39204	0.580095	0.845888	0.642018	0.790601	1.25017	1.01175		374	0.526646	1.09621	0.902821	1.04781	0.822377	1.12128	0.876424	0.654522	1.02755	0.914683
				375	0.952244	0.911611	0.648215	1.26536	0.563602	0.800968	0.709399	0.781963	1.2519	1.0895		375	0.51489	1.09621	0.896598	1.0455	0.797483	1.10215	0.895553	0.664087	1.02181	0.922334
				376	0.957025	0.878149	0.664229	1.32033	0.57149	0.828611	0.673117	0.885625	1.25881	1.08431		376	0.516734	1.11465	0.88853	1.03859	0.764752	1.10598	0.933812	0.685129	1.06581	0.905118
				377	1.06697	0.89727	0.601845	1.32511	0.569578	0.832066	0.71631	0.880442	1.2519	1.00657		377	0.512585	0.970819	0.960677	1.03167	0.791951	1.11554	0.929986	0.688955	1.06581	0.910857
				378	1.08609	0.77083	0.602801	1.39682	0.521774	0.794057	0.705943	0.802695	1.21044	1.02211		378	0.539784	0.991103	0.922414	1.03859	0.839664	1.12511	0.907031	0.673651	1.06963	0.920421
				379	1.06458	0.767484	0.672833	1.41116	0.517711	0.795784	0.643746	0.800968	1.20525	1.03248		379	0.53794	1.13079	0.933478	1.03859	0.819611	1.1098	0.882163	0.662174	1.02181	0.922334
				380	1.08131	0.940294	0.678809	1.28687	0.579617	0.809606	0.643746	0.806151	1.2519	1.10504		380	0.521575	1.12157	0.954223	1.05242	0.821685	1.12128	0.882163	0.666	1.02755	0.924247
				381	0.964195	0.878149	0.662078	1.33228	0.560017	0.809606	0.673117	0.897719	1.24499	1.09813		381	0.517887	1.12848	0.901669	1.03628	0.787341	1.10598	0.899379	0.667913	1.02755	0.929986
				382	0.966585	0.940294	0.665424	1.33945	0.577943	0.840705	0.671389	0.901175	1.24845	1.04457		382	0.524571	1.08699	0.94846	1.03628	0.793103	1.11745	0.941464	0.685129	1.03329	0.924247
				383	1.08131	0.952244	0.61045	1.39921	0.529184	0.79924	0.711126	0.804423	1.19489	1.03594		383	0.522266	0.992716	0.89775	1.02476	0.804859	1.11554	0.941464	0.690868	1.07728	0.928073
				384	1.09087	0.764855	0.608777	1.39921	0.538745	0.806151	0.654112	0.816517	1.20698	1.03421		384	0.546238	0.993638	0.932556	1.04089	0.802554	1.11937	0.901292	0.677477	1.07346	0.935725
				385	1.06697	0.791864	0.663751	1.39443	0.580812	0.851071	0.645473	0.797512	1.25881	1.0774		385	0.551079	1.11004	0.94385	1.06855	0.826065	1.12893	0.889814	0.673651	1.03711	0.941464
				386	0.968976	0.89727	0.659448	1.4016	0.581051	0.809606	0.705943	0.79924	1.25881	1.11023		386	0.535405	1.11235	0.915268	1.05472	0.810391	1.10789	0.905118	0.673651	1.03137	0.933812
				387	0.959415	0.916392	0.669487	1.35618	0.567188	0.84416	0.674845	0.911541	1.25536	1.11196		387	0.537479	1.14692	0.896367	1.05242	0.819611	1.11172	0.929986	0.797993	1.03137	0.922334
				388	1.06219	0.959415	0.660165	1.29882	0.576748	0.818245	0.680028	0.90463	1.24499	1.03594		388	0.535174	1.0893	0.973354	1.05011	0.798174	1.12128	0.94529	0.69852	1.03902	0.914683
				389	1.07653	0.772503	0.606387	1.4016	0.526555	0.79924	0.709399	0.819972	1.20007	1.04285		389	0.536096	0.995482	0.928868	1.04089	0.812696	1.12893	0.947203	0.694694	1.08685	0.935725
				390	1.05741	0.817678	0.612123	1.39682	0.528945	0.804423	0.661023	0.816517	1.19661	1.03421		390	0.522727	1.07777	0.938549	1.04781	0.821224	1.13085	0.887901	0.675564	1.08685	0.928073
				391	0.957025	0.947464	0.653951	1.4016	0.572446	0.813062	0.650657	0.818245	1.26054	1.11368		391	0.552692	1.11004	0.953762	1.05011	0.824451	1.12319	0.889814	0.669825	1.07728	0.935725
				392	0.978536	0.940294	0.658492	1.33467	0.568383	0.818245	0.712854	0.90463	1.24845	1.11714		392	0.566061	1.12618	0.914346	1.05933	0.801171	1.11363	0.943377	0.681303	1.07728	0.924247
				393	1.07892	0.928343	0.675462	1.34184	0.577704	0.849343	0.676572	0.913269	1.24326	1.04112		393	0.541167	1.15153	0.974276	1.05703	0.806011	1.11172	0.952942	0.690868	1.03329	0.910857
				394	1.07892	0.966585	0.605909	1.31555	0.576748	0.804423	0.714582	0.819972	1.21044	1.04803		394	0.540245	1.00171	0.859948	1.0432	0.80555	1.12128	0.95868	0.696607	1.08876	0.916596
				395	1.09087	0.801186	0.613318	1.42072	0.531096	0.809606	0.719765	0.828611	1.19661	1.04285		395	0.539784	1.00862	0.954684	1.0455	0.812004	1.13467	0.916596	0.687042	1.09067	0.922334
				396	1.05024	0.78541	0.676897	1.4016	0.531813	0.847616	0.671389	0.830339	1.19316	1.04976		396	0.558916	1.15614	0.93924	1.05011	0.837359	1.13276	0.903205	0.67939	1.03711	0.931899
				397	0.968976	0.985707	0.664946	1.31555	0.576031	0.814789	0.659295	0.826883	1.25708	1.12751		397	0.563065	1.11926	0.937627	1.06164	0.812696	1.11745	0.903205	0.692781	1.04668	0.928073
				398	0.971366	0.925952	0.660165	1.35618	0.567666	0.847616	0.688666	0.826883	1.26227	1.12578		398	0.553384	1.1377	0.936474	1.05242	0.81016	1.11363	0.914683	0.685129	1.03711	0.92616
				399	1.06458	0.978536	0.666619	1.3514	0.585114	0.845888	0.6783	0.833794	1.25363	1.06358		399	0.554767	1.09391	0.999401	1.03628	0.808547	1.11554	0.956767	0.688955	1.04668	0.908944
				400	1.08609	0.968976	0.616186	1.4255	0.540418	0.811334	0.72322	0.921907	1.2018	1.05321		400	0.552231	1.01323	0.961599	1.0432	0.836437	1.12128	0.949116	0.69852	1.09067	0.899379
				401	1.07414	0.790669	0.617381	1.4255	0.542808	0.811334	0.664478	0.932274	1.19316	1.06358		401	0.554767	1.01784	0.949613	1.08008	0.837129	1.1385	0.889814	0.681303	1.10406	0.922334
				402	0.961805	0.796405	0.672833	1.40638	0.573402	0.825155	0.657567	0.838977	1.25708	1.0895		402	0.579661	1.13309	0.984879	1.05933	0.847732	1.11937	0.895553	0.681303	1.04859	0.935725
				403	0.964195	0.952244	0.671399	1.32511	0.580573	0.814789	0.728404	0.832066	1.25708	1.13096		403	0.573898	1.12848	0.913885	1.07316	0.809469	1.11554	0.916596	0.685129	1.03137	0.916596
				404	1.07175	0.933123	0.67116	1.35857	0.588221	0.851071	0.692122	0.832066	1.26054	1.14997		404	0.561221	1.15614	0.962982	1.0455	0.810391	1.11937	0.95868	0.69852	1.06581	0.92616
				405	1.09565	0.980926	0.672594	1.42072	0.584636	0.811334	0.692122	0.921907	1.2519	1.0584		405	0.55615	1.00171	0.973815	1.0455	0.804628	1.12511	0.954854	0.702346	1.06772	0.914683
				406	1.08848	0.812419	0.620489	1.43028	0.533486	0.816517	0.724948	0.932274	1.18106	1.06704		406	0.561451	1.01554	0.968744	1.04781	0.815692	1.14041	0.918508	0.700433	1.09259	0.91277
				407	1.05741	0.806922	0.627659	1.42072	0.545437	0.85971	0.666206	0.842433	1.18452	1.08604		407	0.558916	1.16536	0.948691	1.05472	0.843813	1.13276	0.899379	0.685129	1.07154	0.941464
				408	0.968976	0.995267	0.67857	1.4255	0.586787	0.823428	0.664478	0.849343	1.2519	1.14133		408	0.5656	1.13079	0.945925	1.06164	0.820072	1.12702	0.897466	0.687042	1.04476	0.931899
				409	0.973756	0.942684	0.678331	1.36813	0.580573	0.8217	0.718037	0.851071	1.25708	1.14133		409	0.572285	1.14692	0.964365	1.05703	0.8286	1.11937	0.914683	0.692781	1.04859	0.924247
				410	1.07414	0.935513	0.677136	1.36096	0.577943	0.852799	0.699032	0.842433	1.25017	1.08431		410	0.558685	1.16997	0.949843	1.0432	0.818228	1.12319	0.95868	0.69852	1.05624	0.91277
				411	1.08848	0.992877	0.647497	1.43506	0.540179	0.818245	0.721493	0.934001	1.18625	1.08431		411	0.561912	1.02476	0.964365	1.05472	0.824912	1.13276	0.954854	0.704258	1.10406	0.901292
				412	1.07653	0.799751	0.6322	1.4255	0.542808	0.818245	0.72322	0.937457	1.16897	1.10677		412	0.576203	1.02015	0.888761	1.05703	0.846118	1.13658	0.922334	0.702346	1.10215	0.916596
				413	0.973756	0.808595	0.620011	1.42072	0.576987	0.823428	0.669661	0.849343	1.25017	1.10159		413	0.583118	1.15153	0.953301	1.06855	0.854647	1.14041	0.905118	0.690868	1.06007	0.949116
				414	0.978536	1.01439	0.682872	1.4255	0.588221	0.828611	0.664478	0.856254	1.25363	1.1586		414	0.572746	1.16306	0.987184	1.06855	0.817306	1.12128	0.947203	0.696607	1.0505	0.92616
				415	1.0837	0.935513	0.673072	1.36574	0.594675	0.870076	0.699032	0.830339	1.26399	1.1586		415	0.57482	1.17458	0.947308	1.07086	0.834593	1.12319	0.941464	0.700433	1.06007	0.918508
				416	1.10283	1.01678	0.689565	1.37052	0.586548	0.823428	0.702488	0.870076	1.24326	1.08777		416	0.566061	1.02476	0.933939	1.06164	0.827909	1.12511	0.964419	0.694694	1.05433	0.907031
				417	1.08609	1.00244	0.630766	1.32272	0.55452	0.818245	0.735314	0.939185	1.18452	1.08604		417	0.573898	1.03167	1.00632	1.06164	0.827217	1.12319	0.952942	0.704258	1.10406	0.914683
				418	1.06936	0.808356	0.622162	1.41594	0.543525	0.866621	0.666206	0.947823	1.18106	1.11714		418	0.589342	1.09621	0.972893	1.05472	0.853955	1.15189	0.908944	0.696607	1.0945	0.928073
				419	0.976146	0.820546	0.693867	1.42789	0.595153	0.828611	0.681755	0.864893	1.25363	1.14133		419	0.592569	1.15614	0.965978	1.06625	0.834593	1.14997	0.903205	0.696607	1.04859	0.931899
				420	0.973756	0.959415	0.686696	1.44701	0.58846	0.833794	0.735314	0.866621	1.26054	1.16551		420	0.596257	1.14923	1.00862	1.08008	0.818919	1.12319	0.931899	0.700433	1.04859	0.928073
				421	1.08848	0.954635	0.688369	1.38487	0.600889	0.866621	0.704216	0.863165	1.26054	1.15169		421	0.575512	1.1815	0.951687	1.06625	0.81938	1.11172	0.972071	0.702346	1.06389	0.914683
				422	1.09804	1.00722	0.702471	1.42789	0.591328	0.826883	0.705943	0.934001	1.16551	1.0774		422	0.567675	1.04089	1.01554	1.07086	0.852111	1.12893	0.966332	0.706171	1.11554	0.91277
				423	1.09326	0.826999	0.625747	1.44701	0.590372	0.816517	0.73877	0.944368	1.18452	1.07913		423	0.591186	1.03398	0.886225	1.06164	0.855569	1.14615	0.928073	0.708084	1.11172	0.914683
				424	0.976146	0.825087	0.631005	1.42311	0.558822	0.870076	0.681755	0.85971	1.17588	1.09813		424	0.599714	1.1838	0.981883	1.07547	0.856952	1.14424	0.910857	0.692781	1.06007	0.941464
				425	0.988097	1.0359	0.695301	1.43745	0.553564	0.84416	0.674845	0.870076	1.25708	1.16551		425	0.604785	1.15384	0.98534	1.07777	0.831136	1.12702	0.937638	0.713823	1.04668	0.929986
				426	1.08848	0.961805	0.685979	1.37052	0.596587	0.866621	0.743953	0.880442	1.26572	1.18106		426	0.596257	1.1838	0.947999	1.06855	0.832058	1.11937	0.929986	0.706171	1.05433	0.924247
				427	1.08848	0.978536	0.690282	1.37769	0.596587	0.837249	0.707671	0.873531	1.2519	1.11714		427	0.577125	1.11926	0.963443	1.07086	0.833441	1.12319	0.964419	0.702346	1.06772	0.895553
				428	1.09326	1.03112	0.562407	1.34901	0.597065	0.825155	0.730131	0.956462	1.20352	1.08777		428	0.592338	1.0455	1.02245	1.06164	0.829983	1.13276	0.970158	0.709997	1.12319	0.91277
				429	1.08609	0.82437	0.641044	1.43745	0.558583	0.8217	0.737042	0.953006	1.18798	1.11196		429	0.600175	1.05933	0.977964	1.07086	0.861562	1.16145	0.914683	0.704258	1.11554	0.920421
				430	0.983317	0.847077	0.635547	1.43267	0.564559	0.840705	0.671389	0.866621	1.26054	1.10677		430	0.603863	1.16997	0.993177	1.08008	0.839895	1.15571	0.916596	0.704258	1.06007	0.931899
				431	0.978536	1.03829	0.685023	1.43028	0.579856	0.840705	0.6783	0.878715	1.25363	1.17934		431	0.614005	1.1815	1.02476	1.08008	0.824221	1.13276	0.924247	0.71191	1.05433	0.962506
				432	1.09087	0.990487	0.688369	1.38726	0.601128	0.861437	0.709399	0.880442	1.2519	1.17588		432	0.599714	1.19763	0.960677	1.07316	0.8422	1.12893	0.972071	0.706171	1.06581	0.914683
				433	1.09804	1.03112	0.699842	1.39682	0.585592	0.818245	0.714582	0.899447	1.25017	1.11541		433	0.589572	1.07547	1.01093	1.06625	0.839895	1.14041	0.983549	0.709997	1.07154	0.910857
				434	1.0837	1.06936	0.639371	1.35618	0.596826	0.826883	0.742225	0.951279	1.19489	1.08777		434	0.604324	1.05933	1.02245	1.07777	0.86087	1.14424	0.935725	0.715736	1.11363	0.910857
				435	0.983317	0.832736	0.64439	1.42789	0.58368	0.868348	0.6783	0.9651	1.18106	1.12923		435	0.614005	1.18611	0.984649	1.07547	0.869168	1.17484	0.916596	0.708084	1.12128	0.931899
				436	0.978536	0.820546	0.70032	1.42311	0.553803	0.847616	0.681755	0.883898	1.26745	1.16379		436	0.619768	1.17919	1.00171	1.08469	0.841278	1.15763	0.916596	0.706171	1.06007	0.935725
				437	1.08131	0.988097	0.699125	1.43745	0.597543	0.871804	0.747408	0.885625	1.26399	1.18625		437	0.608473	1.18841	0.968975	1.06394	0.849115	1.13276	0.960593	0.71191	1.05241	0.916596
				438	1.11239	0.973756	0.69793	1.4016	0.601367	0.876987	0.709399	0.88217	1.2519	1.17415		438	0.596948	1.20224	0.983496	1.12848	0.8422	1.12893	0.979723	0.704258	1.09067	0.907031
				439	1.10283	1.0359	0.696974	1.45657	0.606387	0.837249	0.712854	0.958189	1.18106	1.11023		439	0.584962	1.05933	0.98972	1.06625	0.844274	1.1385	0.972071	0.713823	1.12511	0.914683
				440	1.08609	0.837516	0.642956	1.45896	0.606865	0.8217	0.747408	0.961645	1.18106	1.10504		440	0.612392	1.05933	0.952379	1.08238	0.877466	1.16528	0.939551	0.719562	1.11554	0.908944
				441	0.990487	0.835126	0.646302	1.44223	0.56432	0.84416	0.683483	0.88217	1.24499	1.13442		441	0.632215	1.17458	0.999401	1.08469	0.843583	1.17102	0.924247	0.713823	1.06389	0.935725
				442	0.980926	1.08131	0.694584	1.43745	0.563124	0.835522	0.683483	0.894264	1.25363	1.18625		442	0.623225	1.17919	0.976581	1.07547	0.820994	1.14615	0.960593	0.717649	1.0505	0.939551
				443	1.11478	0.983317	0.700798	1.38009	0.599455	0.880442	0.752592	0.88217	1.2519	1.19489		443	0.614697	1.19763	0.999401	1.08699	0.841508	1.13276	0.943377	0.677477	1.06389	0.918508
				444	1.10283	0.925952	0.699603	1.39204	0.597782	0.833794	0.719765	0.895992	1.25708	1.12751		444	0.592799	1.11926	0.987876	1.08238	0.91135	1.14806	0.987375	0.717649	1.06581	0.903205
				445	1.09326	1.07653	0.686218	1.38965	0.603518	0.8217	0.743953	0.963372	1.18798	1.11023		445	0.590033	1.04781	1.02245	1.07086	0.890374	1.14997	0.956767	0.715736	1.12893	0.918508
				446	1.00483	0.837516	0.644629	1.44223	0.565754	0.873531	0.750864	0.963372	1.17588	1.12751		446	0.61631	1.0455	0.999401	1.07547	0.885764	1.17867	0.928073	0.719562	1.12511	0.91277
				447	0.992877	0.861418	0.621684	1.45179	0.565754	0.842433	0.688666	0.908086	1.24499	1.12059		447	0.631293	1.17919	1.00632	1.07316	0.853725	1.17867	0.92616	0.721475	1.05624	0.935725
				448	1.09326	1.01439	0.687891	1.44462	0.604235	0.847616	0.686938	0.897719	1.25881	1.2018		448	0.654573	1.17458	1.05011	1.08008	0.871473	1.14232	0.939551	0.725301	1.05815	0.924247
				449	1.11	1.012	0.681677	1.38487	0.608538	0.876987	0.719765	0.890809	1.23635	1.20352		449	0.61608	1.20224	1.00401	1.06625	0.872395	1.14806	0.983549	0.717649	1.07154	0.914683
				450	1.09326	1.0598	0.694823	1.4016	0.597304	0.823428	0.72322	0.973739	1.25536	1.12751		450	0.595565	1.05933	1.05242	1.07547	0.855338	1.15571	0.987375	0.719562	1.12702	0.918508
				451	1.09087	0.822458	0.635786	1.45896	0.598021	0.832066	0.754319	0.961645	1.18106	1.12751		451	0.614927	1.06394	1.05242	1.07547	0.908123	1.1538	0.94529	0.725301	1.13658	0.91277
				452	0.983317	0.861418	0.631961	1.45179	0.569817	0.88217	0.690394	0.889081	1.1707	1.15515		452	0.6253	1.22299	1.00401	1.08238	0.853494	1.18823	0.924247	0.721475	1.07154	0.937638
				453	0.988097	1.04546	0.710359	1.43984	0.567905	0.845888	0.686938	0.906358	1.25708	1.20871		453	0.658492	1.1838	1.01554	1.08469	0.856952	1.18632	0.935725	0.721475	1.05815	0.929986
				454	1.10761	1.012	0.707969	1.45896	0.614513	0.88217	0.756047	0.914997	1.25881	1.20871		454	0.645123	1.20455	1.00862	1.07547	0.858565	1.15189	0.947203	0.734866	1.06581	0.924247
				455	1.11239	1.00961	0.708686	1.40877	0.616425	0.861437	0.731859	0.895992	1.24672	1.15169		455	0.621381	1.21838	1.02476	1.06855	0.885303	1.15189	0.9912	0.719562	1.07346	0.916596
				456	1.09326	1.06219	0.709164	1.37052	0.609733	0.832066	0.72322	0.966828	1.17243	1.14133		456	0.60248	1.08008	1.02937	1.07547	0.899825	1.16145	0.981636	0.717649	1.14615	0.916596
				457	0.992877	0.859028	0.653473	1.48525	0.609733	0.832066	0.747408	0.977194	1.17415	1.13442		457	0.635211	1.07316	1.00862	1.07316	0.902821	1.19971	0.922334	0.736779	1.14232	0.933812
				458	0.992877	0.839906	0.648215	1.44462	0.580334	0.849343	0.702488	0.894264	1.14997	1.17588		458	0.660105	1.18841	1.02015	1.07777	0.856952	1.20162	0.924247	0.725301	1.07154	0.935725
				459	1.08848	1.06936	0.711554	1.44223	0.582724	0.84416	0.697305	0.913269	1.26054	1.21389		459	0.653421	1.19533	1.05242	1.08469	0.877236	1.15763	0.943377	0.734866	1.07154	0.920421
				460	1.11	0.988097	0.714183	1.41833	0.618098	0.88217	0.759502	0.873531	1.26572	1.20352		460	0.628066	1.22529	1.02245	1.08238	0.8747	1.16528	0.9912	0.736779	1.08493	0.92616
				461	1.09804	1.06936	0.710359	1.41116	0.611406	0.830339	0.731859	0.937457	1.24153	1.16206		461	0.605246	1.0893	1.0455	1.0916	0.871473	1.1538	0.9912	0.725301	1.07728	0.914683
				462	1.0837	1.08848	0.660404	1.41594	0.605909	0.840705	0.752592	0.978922	1.17415	1.14997		462	0.607321	1.08008	1.05703	1.07777	0.914577	1.16145	0.952942	0.727214	1.14424	0.910857
				463	1.00244	0.830346	0.652278	1.45179	0.571968	0.889081	0.762958	0.973739	1.17588	1.19143		463	0.624147	1.21838	1.01554	1.07086	0.87447	1.2131	0.937638	0.729127	1.14806	0.920421
				464	0.990487	0.849467	0.71753	1.43984	0.586548	0.84416	0.702488	0.918452	1.24499	1.19143		464	0.656187	1.19763	1.02015	1.0893	0.88392	1.1978	0.929986	0.73104	1.07346	0.931899
				465	1.10283	1.00961	0.707013	1.48047	0.612362	0.880442	0.699032	0.92018	1.25536	1.22253		465	0.664254	1.19994	1.09852	1.08238	0.890144	1.17293	0.954854	0.738692	1.06963	0.943377
				466	1.11239	1.01917	0.706535	1.41594	0.622162	0.883898	0.731859	0.878715	1.23808	1.21044		466	0.632906	1.22299	1.02245	1.0893	0.884151	1.16719	0.989288	0.721475	1.0792	0.928073
				467	1.09804	1.0837	0.718964	1.4016	0.611167	0.833794	0.730131	0.984105	1.23462	1.15342		467	0.614236	1.0893	1.05703	1.07777	0.912733	1.1691	0.993113	0.723388	1.14424	0.905118
				468	1.00483	0.856638	0.66136	1.39204	0.609733	0.837249	0.762958	0.978922	1.1707	1.16379		468	0.635211	1.09391	1.00401	1.08469	0.920339	1.17676	0.954854	0.746343	1.15189	0.929986
				469	0.997658	0.856638	0.664946	1.45657	0.574119	0.856254	0.693849	0.906358	1.1707	1.18106		469	0.638669	1.20224	1.02706	1.07316	0.880232	1.20928	0.928073	0.734866	1.08876	0.924247
				470	1.10044	1.08848	0.7149	1.4494	0.577226	0.857982	0.697305	0.939185	1.24499	1.23117		470	0.658953	1.20685	1.03398	1.08238	0.894062	1.22075	0.95868	0.746343	1.06963	0.933812
				471	1.13151	1.03351	0.712749	1.4733	0.608299	0.892536	0.76123	0.923635	1.25017	1.22253		471	0.678776	1.22299	1.03859	1.07316	0.894062	1.17102	0.979723	0.740604	1.07537	0.91277
				472	1.11956	1.012	0.719681	1.4255	0.626942	0.847616	0.726676	0.880442	1.24845	1.18279		472	0.609626	1.16767	1.02476	1.15153	0.881846	1.15954	1.00459	0.719562	1.08302	0.920421
				473	1.08609	1.08848	0.718486	1.39443	0.612362	0.845888	0.733587	0.98756	1.18452	1.16379		473	0.618846	1.07316	1.07547	1.08238	0.918034	1.19015	0.998852	0.723388	1.14424	0.914683
				474	1.00961	0.844687	0.662556	1.48047	0.604713	0.894264	0.764686	0.984105	1.17761	1.17243		474	0.646275	1.07086	1.05011	1.10543	0.882768	1.22267	0.943377	0.748256	1.1538	0.920421
				475	1.00722	0.844687	0.653951	1.4733	0.581529	0.85971	0.702488	0.913269	1.18279	1.20352		475	0.674166	1.18841	1.02937	1.07777	0.882537	1.22075	0.931899	0.734866	1.0792	0.935725
				476	1.10522	1.08848	0.718964	1.43984	0.5789	0.852799	0.704216	0.939185	1.25708	1.23635		476	0.683386	1.21146	1.09391	1.08469	0.903052	1.1825	0.952942	0.74443	1.07728	0.922334
				477	1.12673	1.01439	0.720159	1.41355	0.626703	0.892536	0.768141	0.878715	1.25017	1.23117		477	0.644892	1.23682	1.03859	1.08008	0.903513	1.17102	1.01989	0.734866	1.08111	0.922334
				478	1.10761	1.09087	0.71753	1.42072	0.621684	0.845888	0.73877	0.908086	1.24499	1.19661		478	0.619307	1.09391	1.0893	1.08008	0.916882	1.18058	1.00268	0.721475	1.08111	0.924247
				479	1.00483	1.10283	0.674028	1.38965	0.623118	0.845888	0.726676	0.991016	1.19316	1.17934		479	0.623456	1.09852	0.999401	1.0916	0.922414	1.18632	0.966332	0.723388	1.14806	0.918508
				480	1.00244	0.847077	0.661121	1.47091	0.590611	0.901175	0.766413	0.989288	1.17415	1.20525		480	0.650885	1.2276	1.04089	1.0893	0.886917	1.23414	0.935725	0.742517	1.14232	0.920421
				481	1.10283	0.847077	0.724222	1.44701	0.587982	0.863165	0.711126	0.94264	1.24153	1.23635		481	0.690992	1.21377	1.0455	1.08699	0.903513	1.23606	0.937638	0.732953	1.14615	0.935725
				482	1.12673	1.02395	0.725417	1.49003	0.607582	0.906358	0.709399	0.94264	1.2519	1.23808		482	0.689148	1.22299	1.03859	1.08699	0.900977	1.19015	0.989288	0.746343	1.07154	0.918508
				483	1.13629	1.00961	0.719203	1.42072	0.625747	0.890809	0.735314	0.932274	1.24672	1.22253		483	0.651577	1.24834	1.04781	1.07316	0.897059	1.19206	0.996939	0.723388	1.09067	0.928073
				484	1.10283	1.10283	0.727329	1.42311	0.630288	0.84416	0.742225	0.989288	1.24672	1.18452		484	0.630832	1.09391	1.05933	1.08008	0.923105	1.20354	0.998852	0.729127	1.16528	0.924247
				485	1.01678	0.859028	0.675702	1.49481	0.616664	0.835522	0.775052	0.994471	1.18625	1.17934		485	0.656648	1.09852	1.06164	1.09391	0.908584	1.19589	0.95868	0.746343	1.15954	0.935725
				486	1.012	0.859028	0.669248	1.46374	0.596109	0.857982	0.740498	0.921907	1.1707	1.22426		486	0.658261	1.22068	1.05011	1.07777	0.898442	1.23797	0.941464	0.738692	1.08685	0.937638
				487	1.10761	1.10761	0.729241	1.46613	0.59348	0.861437	0.71631	0.940912	1.25363	1.2329		487	0.689148	1.22529	1.08238	1.08469	0.905126	1.24754	0.989288	0.740604	1.07537	0.931899
				488	1.12912	1.03112	0.723983	1.38965	0.622162	0.901175	0.775052	0.940912	1.25708	1.23981		488	0.692836	1.23912	1.05242	1.1354	0.907662	1.19206	0.993113	0.746343	1.07728	0.924247
				489	1.11239	1.03829	0.728763	1.42311	0.632439	0.849343	0.749136	0.894264	1.25017	1.20352		489	0.630601	0.730408	1.04089	1.08008	0.909275	1.19206	1.00842	0.73104	1.09067	0.92616
				490	1.00483	1.11717	0.725417	1.38965	0.628854	0.845888	0.743953	0.992744	1.18452	1.17934		490	0.629679	1.12157	1.07086	1.09391	0.940623	1.20928	0.995026	0.73104	1.16337	0.928073
				491	1.00722	0.866198	0.672833	1.4972	0.622401	0.897719	0.764686	0.999654	1.17934	1.19661		491	0.657339	1.17919	1.05933	1.10774	0.895906	1.24562	0.941464	0.752082	1.1691	0.933812
				492	1.10761	0.875759	0.66399	1.47091	0.593958	0.861437	0.718037	0.930546	1.15169	1.21216		492	0.685691	1.23912	1.05011	1.08699	0.915268	1.25136	0.939551	0.740604	1.0945	0.929986
				493	1.11239	1.11956	0.714661	1.4494	0.597543	0.908086	0.712854	0.953006	1.23808	1.23635		493	0.698829	1.22299	1.13309	1.10774	0.909275	1.20354	0.960593	0.748256	1.07154	0.933812
				494	1.12673	1.04546	0.713227	1.46613	0.637698	0.906358	0.77678	0.895992	1.24672	1.24845		494	0.658492	1.24373	1.05242	1.07547	0.892679	1.19015	1.01798	0.748256	1.06581	0.929986
				495	1.10761	1.13868	0.715856	1.43984	0.637698	0.849343	0.742225	0.973739	1.24499	1.19489		495	0.642818	1.10543	1.08469	1.09852	0.93463	1.19589	1.0065	0.73104	1.09641	0.931899
				496	1.02156	1.13629	0.675462	1.41594	0.621445	0.849343	0.743953	1.00484	1.17588	1.2018		496	0.627835	1.10082	1.01093	1.10313	0.940393	1.2131	0.972071	0.738692	1.1825	0.931899
				497	1.012	0.873369	0.666858	1.46613	0.600172	0.876987	0.778507	1.00311	1.18106	1.21907		497	0.665407	1.24373	1.05472	1.0893	0.908814	1.2571	0.943377	0.750169	1.17102	0.916596
				498	1.11717	0.873369	0.72948	1.46374	0.593241	0.870076	0.726676	0.963372	1.24153	1.2329		498	0.687304	1.23221	1.0916	1.09391	0.918956	1.25901	0.962506	0.757821	1.08493	0.941464
				499	1.12673	1.05024	0.727568	1.41355	0.637937	0.911541	0.714582	0.961645	1.25881	1.24499		499	0.696755	1.24143	1.07777	1.10082	0.915729	1.22267	0.962506	0.761647	1.08493	0.928073
				500	1.11956	1.04546	0.738324	1.45418	0.642478	0.857982	0.745681	0.901175	1.24672	1.24845		500	0.663332	1.26678	1.07547	1.08469	0.909736	1.21119	1.01416	0.738692	1.10406	0.931899

## Sheet: Supplementary Figure 3
Supplementary Figure 3A										Supplementary Figure 3B
Elution Time (mins)	Total Fraction				Dilute Phase					Total Fraction				Dilute Phase
0.00320625	0.158559	0.157948	0.206669	0.213429	0.155921	0.202642	0.177118	0.164776		64.2382	99.6443	116.443	119.674	8.6489	13.052	4.44955	2.67161
0.00680627	0.158471	0.157962	0.206673	0.213362	0.156072	0.202708	0.177015	0.164688
0.0104063	0.15838	0.157979	0.206653	0.213323	0.156206	0.202786	0.176923	0.16462
0.0140063	0.158303	0.157996	0.206604	0.213319	0.156305	0.202878	0.176838	0.164568
0.0176063	0.158245	0.158004	0.206518	0.213331	0.156355	0.202976	0.176768	0.164517
0.0212064	0.158198	0.157999	0.206399	0.213341	0.156357	0.203063	0.176728	0.16446
0.0248064	0.158157	0.157987	0.206253	0.213339	0.156316	0.203125	0.176712	0.164397
0.0284064	0.158128	0.157973	0.206086	0.213312	0.156243	0.203175	0.176705	0.164333
0.0320064	0.158107	0.157953	0.205908	0.213243	0.156142	0.203224	0.17671	0.164279
0.0356065	0.158089	0.157925	0.205724	0.213127	0.156016	0.203263	0.176737	0.164249
0.0392065	0.158066	0.157894	0.205539	0.212973	0.155876	0.203285	0.176777	0.164245
0.0428065	0.158043	0.157859	0.20536	0.212803	0.15573	0.203291	0.176809	0.16426
0.0464065	0.158028	0.157811	0.205186	0.212625	0.155591	0.203291	0.176813	0.164282
0.0500065	0.158023	0.15775	0.205013	0.212435	0.155476	0.203286	0.176779	0.164304
0.0536066	0.158021	0.157683	0.204849	0.21224	0.155402	0.203278	0.176703	0.164337
0.0572066	0.15802	0.157618	0.204696	0.212054	0.155374	0.203269	0.176593	0.164392
0.0608066	0.158022	0.157568	0.204561	0.211878	0.155389	0.20327	0.176474	0.164475
0.0644066	0.158033	0.157544	0.204446	0.211719	0.155429	0.203273	0.176379	0.164578
0.0680067	0.158047	0.157552	0.204352	0.211601	0.155475	0.203275	0.176323	0.164678
0.0716067	0.158049	0.15761	0.204263	0.211535	0.155519	0.203284	0.176301	0.16476
0.0752067	0.158032	0.157727	0.20417	0.211514	0.155556	0.203304	0.176305	0.164823
0.0788067	0.158006	0.157886	0.204069	0.211516	0.155585	0.203321	0.176323	0.164875
0.0824068	0.157972	0.158059	0.203968	0.21153	0.155605	0.203332	0.17636	0.164927
0.0860068	0.157933	0.15823	0.20388	0.211543	0.155615	0.203339	0.17642	0.164993
0.0896068	0.157904	0.158386	0.203809	0.211546	0.155609	0.203335	0.176504	0.165066
0.0932068	0.157898	0.158507	0.203751	0.211537	0.155579	0.203318	0.176592	0.165116
0.0968068	0.157917	0.158583	0.203704	0.21152	0.155523	0.203299	0.176666	0.165127
0.100407	0.157946	0.158623	0.203655	0.211494	0.155456	0.203286	0.176713	0.165111
0.104007	0.157978	0.158633	0.203588	0.211453	0.155399	0.203272	0.176735	0.165094
0.107607	0.15802	0.158611	0.203498	0.211399	0.155348	0.203236	0.176741	0.1651
0.111207	0.158074	0.158555	0.203385	0.211331	0.155301	0.203169	0.176741	0.16514
0.114807	0.158121	0.158468	0.203251	0.211246	0.155267	0.203089	0.176743	0.165209
0.118407	0.158142	0.158358	0.203095	0.21114	0.155245	0.203015	0.176747	0.165286
0.122007	0.158136	0.158236	0.20292	0.211021	0.155217	0.202959	0.176735	0.165342
0.125607	0.158098	0.158116	0.202739	0.210908	0.155181	0.202931	0.176699	0.165364
0.129207	0.158028	0.158013	0.202575	0.210809	0.155158	0.20294	0.176653	0.165364
0.132807	0.157934	0.157947	0.202435	0.210727	0.15516	0.202961	0.176606	0.165357
0.136407	0.157844	0.157921	0.202315	0.210661	0.155183	0.202973	0.176566	0.165345
0.140007	0.157784	0.157927	0.202213	0.210615	0.155227	0.202968	0.17655	0.165333
0.143607	0.157754	0.157962	0.202116	0.210584	0.155301	0.202954	0.176551	0.165322
0.147207	0.15774	0.158009	0.201995	0.210562	0.155395	0.202934	0.176558	0.165295
0.150807	0.157747	0.158056	0.201838	0.210548	0.155489	0.202914	0.176566	0.165238
0.154407	0.157789	0.158111	0.201665	0.210536	0.155584	0.202887	0.176576	0.165153
0.158007	0.157852	0.158174	0.201493	0.210511	0.15569	0.202844	0.176586	0.16506
0.161607	0.15793	0.158231	0.20132	0.210455	0.155796	0.20278	0.176607	0.164986
0.165207	0.158037	0.158282	0.201146	0.210364	0.155883	0.202702	0.17665	0.164942
0.168807	0.158168	0.158327	0.200982	0.210246	0.155951	0.202623	0.176717	0.164937
0.172407	0.158289	0.158342	0.200829	0.210118	0.155997	0.202547	0.176804	0.164969
0.176007	0.158362	0.158314	0.200681	0.209994	0.156006	0.202477	0.176882	0.165011
0.179607	0.158383	0.158263	0.200543	0.209881	0.15597	0.20242	0.176927	0.165035
0.183207	0.158366	0.15821	0.200442	0.209761	0.155903	0.202381	0.17693	0.165041
0.186807	0.158326	0.158159	0.200396	0.209627	0.15582	0.202349	0.176895	0.165041
0.190407	0.158265	0.158115	0.200393	0.209496	0.15572	0.202311	0.176839	0.165037
0.194007	0.158198	0.158087	0.200404	0.209399	0.155608	0.202272	0.176793	0.165044
0.197607	0.158139	0.158077	0.200413	0.209348	0.155499	0.202229	0.176779	0.165072
0.201208	0.158084	0.158075	0.200401	0.209343	0.155415	0.202173	0.176785	0.165109
0.204808	0.158023	0.158065	0.200354	0.209363	0.155358	0.202103	0.176786	0.165149
0.208408	0.157973	0.158054	0.200273	0.209374	0.155321	0.202041	0.176759	0.165184
0.212008	0.157961	0.15806	0.200175	0.209334	0.15531	0.202008	0.176701	0.165216
0.215608	0.157995	0.158081	0.200068	0.209221	0.155328	0.202007	0.176625	0.165245
0.219208	0.15807	0.158104	0.199957	0.209061	0.155366	0.202026	0.176553	0.165263
0.222808	0.158173	0.158125	0.199845	0.208896	0.155421	0.202055	0.176507	0.165266
0.226408	0.158291	0.158143	0.199732	0.208741	0.155484	0.202095	0.176498	0.165261
0.230008	0.158412	0.15815	0.199623	0.208587	0.155532	0.202148	0.176511	0.165242
0.233608	0.158526	0.158136	0.199536	0.208427	0.155553	0.202209	0.176512	0.165187
0.237208	0.15862	0.158109	0.199477	0.208246	0.155551	0.202275	0.176483	0.165106
0.240808	0.158679	0.158075	0.199423	0.208025	0.155533	0.202342	0.176424	0.165029
0.244408	0.158692	0.158034	0.199345	0.207776	0.155493	0.202388	0.176356	0.164959
0.248008	0.158654	0.15799	0.199229	0.207538	0.155438	0.202383	0.176297	0.164895
0.251608	0.158568	0.157947	0.199068	0.207341	0.155379	0.202319	0.176252	0.16485
0.255208	0.158451	0.157908	0.198862	0.207187	0.155323	0.202219	0.176226	0.164835
0.258808	0.15832	0.157884	0.198619	0.207061	0.155271	0.202112	0.176214	0.164838
0.262408	0.158193	0.15788	0.198357	0.206934	0.15524	0.20201	0.176197	0.164843
0.266008	0.158075	0.157896	0.198098	0.206786	0.155256	0.201922	0.176162	0.164847
0.269608	0.157966	0.157928	0.197846	0.206624	0.155322	0.201855	0.176121	0.164855
0.273208	0.157863	0.157964	0.197597	0.206468	0.155412	0.201806	0.176096	0.164857
0.276808	0.157769	0.157996	0.197365	0.206347	0.155495	0.201766	0.176098	0.164826
0.280408	0.157694	0.158026	0.197173	0.206285	0.155557	0.201739	0.176125	0.16476
0.284008	0.157643	0.158053	0.197017	0.206272	0.155589	0.201739	0.176172	0.164675
0.287608	0.157615	0.158081	0.196886	0.20628	0.155585	0.201767	0.17623	0.164586
0.291208	0.157609	0.158117	0.196774	0.206284	0.155543	0.201804	0.176291	0.164499
0.294808	0.157622	0.158165	0.196678	0.206273	0.155478	0.201833	0.176334	0.16442
0.298408	0.15765	0.15821	0.196591	0.206246	0.1554	0.201852	0.176351	0.164357
0.302008	0.157687	0.158242	0.196515	0.206212	0.155319	0.201862	0.176347	0.16432
0.305608	0.157733	0.158262	0.196439	0.206162	0.155248	0.201865	0.176327	0.164301
0.309208	0.157786	0.158278	0.196352	0.206079	0.155203	0.201866	0.176288	0.164288
0.312808	0.157844	0.158295	0.196243	0.205951	0.155183	0.20188	0.176239	0.164296
0.316408	0.157903	0.158311	0.196114	0.205772	0.155192	0.20191	0.176188	0.164337
0.320008	0.157961	0.158324	0.195968	0.205551	0.155232	0.201937	0.176136	0.164396
0.323608	0.158016	0.158326	0.195814	0.20531	0.155303	0.201951	0.176086	0.164446
0.327208	0.158061	0.158302	0.195669	0.205078	0.155401	0.20195	0.176046	0.164477
0.330808	0.158089	0.158234	0.19555	0.204864	0.155518	0.201939	0.176021	0.164482
0.334408	0.158093	0.158132	0.195455	0.204655	0.155639	0.201921	0.17601	0.164446
0.338008	0.158067	0.158027	0.19537	0.204438	0.155744	0.201911	0.176006	0.16437
0.341608	0.158015	0.157938	0.195289	0.204214	0.15581	0.201917	0.176003	0.164268
0.345208	0.157955	0.157866	0.195209	0.203992	0.155828	0.201939	0.176007	0.16417
0.348808	0.157909	0.157811	0.195114	0.203785	0.15581	0.20198	0.176018	0.164087
0.352408	0.157885	0.157778	0.194986	0.20361	0.155771	0.202032	0.176042	0.164018
0.356009	0.157893	0.157765	0.19482	0.203463	0.155718	0.202081	0.17609	0.163964
0.359609	0.157941	0.15776	0.194631	0.203322	0.15566	0.202124	0.176166	0.16394
0.363209	0.158016	0.157756	0.194433	0.203174	0.155602	0.202169	0.176251	0.163946
0.366809	0.15809	0.157764	0.194227	0.20302	0.155543	0.202211	0.17633	0.16398
0.370409	0.158152	0.157794	0.194017	0.20287	0.155487	0.20224	0.176396	0.164044
0.374009	0.158215	0.157832	0.193807	0.202739	0.155432	0.202246	0.176447	0.164135
0.377609	0.15829	0.157865	0.193596	0.202645	0.155371	0.202224	0.176484	0.164231
0.381209	0.158369	0.1579	0.193387	0.202582	0.155304	0.202169	0.176507	0.16432
0.384809	0.158448	0.157941	0.193191	0.202532	0.155235	0.202082	0.176519	0.164397
0.388409	0.158529	0.15798	0.193028	0.202467	0.155167	0.201963	0.176512	0.164459
0.392009	0.158601	0.158012	0.192908	0.202372	0.155102	0.201828	0.176481	0.164501
0.395609	0.15864	0.158038	0.192832	0.202259	0.155048	0.201695	0.176425	0.164528
0.399209	0.158648	0.158054	0.19279	0.202151	0.155008	0.201573	0.176357	0.16454
0.402809	0.158653	0.158054	0.192765	0.202056	0.15497	0.201467	0.176289	0.164535
0.406409	0.158674	0.158033	0.192749	0.201972	0.154919	0.201391	0.176244	0.164507
0.410009	0.158711	0.157996	0.192731	0.201902	0.154849	0.201354	0.176243	0.164461
0.413609	0.158751	0.157944	0.1927	0.201829	0.154773	0.201351	0.176281	0.164398
0.417209	0.158787	0.157884	0.192641	0.201737	0.154713	0.201358	0.176334	0.164319
0.420809	0.158804	0.157824	0.192554	0.201626	0.154679	0.201356	0.17638	0.164234
0.424409	0.158785	0.157772	0.192445	0.201517	0.154681	0.201342	0.176403	0.164153
0.428009	0.158738	0.157726	0.192334	0.201425	0.154721	0.201324	0.176393	0.164086
0.431609	0.158677	0.157687	0.192228	0.201351	0.154785	0.201307	0.176357	0.164035
0.435209	0.158613	0.157669	0.192132	0.20129	0.154853	0.201294	0.176317	0.164001
0.438809	0.158548	0.157677	0.192049	0.201234	0.154926	0.201291	0.176282	0.163982
0.442409	0.158489	0.157706	0.191981	0.201174	0.15501	0.201294	0.176236	0.163972
0.446009	0.158441	0.157735	0.19192	0.201093	0.155109	0.201291	0.176167	0.163965
0.449609	0.158404	0.157753	0.191863	0.200979	0.155231	0.201276	0.176091	0.16397
0.453209	0.158379	0.15775	0.191814	0.200837	0.155374	0.20126	0.176022	0.163999
0.456809	0.158373	0.157713	0.191783	0.200686	0.155528	0.201264	0.175969	0.164044
0.460409	0.158383	0.157647	0.191769	0.200529	0.155674	0.201295	0.175946	0.16409
0.464009	0.158391	0.157583	0.191761	0.200376	0.155802	0.201339	0.175965	0.164125
0.467609	0.158385	0.15754	0.191741	0.200242	0.155904	0.201392	0.176	0.164135
0.471209	0.158368	0.157512	0.191693	0.200134	0.15598	0.201455	0.176019	0.164111
0.474809	0.158347	0.157492	0.191609	0.200038	0.156035	0.201512	0.176006	0.16406
0.478409	0.158323	0.157472	0.191487	0.199939	0.156072	0.20155	0.175971	0.164005
0.482009	0.158301	0.15745	0.191333	0.199842	0.156098	0.201575	0.175923	0.163965
0.485609	0.158283	0.157433	0.191162	0.199757	0.156102	0.201601	0.175873	0.163951
0.489209	0.158268	0.157438	0.190996	0.199692	0.156068	0.201637	0.175833	0.16396
0.492809	0.158262	0.157481	0.190856	0.199638	0.155991	0.201674	0.175826	0.16399
0.496409	0.158262	0.157555	0.190749	0.19959	0.155882	0.201704	0.17586	0.164042
0.500009	0.158266	0.157633	0.190671	0.199537	0.155759	0.201724	0.175927	0.164111
0.503609	0.158275	0.157688	0.190602	0.199461	0.155646	0.201721	0.176018	0.164201
0.507209	0.158285	0.157713	0.190526	0.199344	0.155558	0.201689	0.176128	0.164328
0.510809	0.158282	0.157711	0.190446	0.199195	0.155487	0.201648	0.176249	0.164479
0.51441	0.158259	0.157694	0.190364	0.19903	0.155414	0.201622	0.176378	0.164624
0.51801	0.158222	0.157685	0.190281	0.198865	0.155328	0.201621	0.176515	0.164739
0.52161	0.158177	0.157698	0.190205	0.198714	0.155231	0.201629	0.176657	0.164812
0.52521	0.158127	0.157718	0.190136	0.19859	0.155133	0.201621	0.176782	0.164838
0.52881	0.158067	0.157723	0.190059	0.198504	0.15505	0.201585	0.176872	0.164826
0.53241	0.158006	0.157708	0.189964	0.198457	0.154992	0.201524	0.176921	0.164794
0.53601	0.157955	0.157675	0.189854	0.198446	0.15495	0.201458	0.176921	0.164763
0.53961	0.157914	0.15763	0.189753	0.198453	0.154906	0.201415	0.176875	0.164722
0.54321	0.157883	0.157581	0.189689	0.198464	0.154846	0.201416	0.176801	0.164645
0.54681	0.157871	0.157536	0.189665	0.198464	0.154785	0.201454	0.176719	0.164518
0.55041	0.157875	0.157491	0.189652	0.198443	0.154742	0.201504	0.176631	0.164366
0.55401	0.15788	0.157432	0.18963	0.198398	0.154734	0.201547	0.176533	0.164214
0.55761	0.157878	0.157359	0.189597	0.198337	0.154767	0.201582	0.176436	0.164088
0.56121	0.15787	0.157278	0.189553	0.198255	0.154845	0.201624	0.176352	0.164008
0.56481	0.157863	0.157204	0.189501	0.198154	0.154947	0.20169	0.176281	0.163981
0.56841	0.157857	0.157148	0.189453	0.198038	0.155048	0.201773	0.176206	0.16399
0.57201	0.157854	0.157127	0.189413	0.197916	0.155134	0.201858	0.176122	0.164013
0.57561	0.157857	0.157148	0.189374	0.197796	0.155204	0.201934	0.176046	0.164044
0.57921	0.157873	0.1572	0.189311	0.197689	0.155252	0.201988	0.175988	0.164096
0.58281	0.157897	0.157263	0.189217	0.197593	0.155277	0.202008	0.175942	0.164186
0.58641	0.157927	0.157328	0.189113	0.197512	0.155279	0.201996	0.175911	0.164309
0.59001	0.157973	0.1574	0.189031	0.197447	0.155262	0.201964	0.175907	0.164444
0.59361	0.158039	0.15747	0.188968	0.197398	0.155219	0.201929	0.175921	0.164573
0.59721	0.158121	0.157525	0.188912	0.197362	0.155151	0.201892	0.175935	0.164677
0.60081	0.158207	0.157567	0.188864	0.197341	0.155071	0.20186	0.175943	0.164746
0.60441	0.158287	0.15759	0.188825	0.19733	0.155002	0.201846	0.175955	0.164782
0.60801	0.15835	0.157574	0.188782	0.197317	0.154955	0.201866	0.175977	0.164795
0.61161	0.15839	0.157514	0.18874	0.197292	0.154929	0.201906	0.175992	0.164789
0.61521	0.158406	0.157433	0.188717	0.197255	0.154922	0.201935	0.17598	0.164767
0.61881	0.158397	0.157358	0.188718	0.19722	0.154934	0.201948	0.175952	0.164723
0.62241	0.158375	0.157307	0.188743	0.197204	0.15496	0.201967	0.175927	0.164652
0.62601	0.158347	0.157282	0.188784	0.197221	0.154988	0.201997	0.175919	0.164572
0.62961	0.158306	0.157275	0.188828	0.197271	0.155022	0.202021	0.175934	0.164504
0.63321	0.158253	0.157281	0.188863	0.197342	0.155076	0.202034	0.17597	0.164455
0.63681	0.158199	0.1573	0.188874	0.19741	0.155149	0.202029	0.176012	0.164432
0.64041	0.158142	0.157333	0.188838	0.197458	0.155208	0.201997	0.176045	0.164427
0.64401	0.158083	0.157379	0.188749	0.197473	0.155227	0.201926	0.17606	0.164422
0.64761	0.158036	0.157434	0.188622	0.197453	0.155212	0.201821	0.176065	0.164409
0.65121	0.15802	0.157482	0.188471	0.197409	0.155174	0.201722	0.176082	0.164382
0.65481	0.158042	0.1575	0.188316	0.197347	0.155126	0.201655	0.176125	0.164342
0.65841	0.1581	0.157478	0.188178	0.197266	0.15508	0.201604	0.176178	0.164302
0.66201	0.15819	0.157439	0.188061	0.197166	0.155058	0.201557	0.176213	0.164275
0.66561	0.158298	0.157416	0.187964	0.197043	0.155073	0.201544	0.176219	0.164257
0.669211	0.158394	0.157425	0.187906	0.1969	0.155114	0.201572	0.176189	0.164241
0.672811	0.158456	0.157466	0.18789	0.196761	0.15516	0.201626	0.176131	0.164228
0.676411	0.158488	0.157529	0.18791	0.196647	0.155208	0.201701	0.176065	0.164219
0.680011	0.158514	0.157597	0.18797	0.196569	0.155275	0.2018	0.17602	0.164217
0.683611	0.158544	0.157656	0.188062	0.196538	0.155357	0.201911	0.17601	0.164223
0.687211	0.158585	0.157707	0.188164	0.196555	0.155441	0.202013	0.176035	0.164237
0.690811	0.158634	0.157768	0.188262	0.196611	0.155513	0.202091	0.17608	0.164261
0.694411	0.15868	0.157849	0.188354	0.196707	0.15556	0.202156	0.176134	0.164293
0.698011	0.158705	0.157937	0.188433	0.196836	0.155568	0.202205	0.176196	0.164323
0.701611	0.158712	0.158005	0.188488	0.196973	0.155533	0.202211	0.176263	0.16435
0.705211	0.158724	0.158042	0.188512	0.1971	0.155459	0.202169	0.176337	0.164384
0.708811	0.158766	0.158049	0.188504	0.197208	0.155361	0.202103	0.17643	0.164422
0.712411	0.158846	0.158023	0.188475	0.197279	0.155263	0.202027	0.176536	0.164451
0.716011	0.158944	0.157971	0.188441	0.197315	0.155176	0.201946	0.176634	0.164466
0.719611	0.159035	0.157911	0.18841	0.19733	0.155093	0.201881	0.176698	0.164463
0.723211	0.15908	0.157854	0.188398	0.19733	0.155008	0.201855	0.176719	0.164431
0.726811	0.159067	0.157803	0.188415	0.197308	0.154926	0.201857	0.176695	0.164368
0.730411	0.159003	0.157757	0.188436	0.197262	0.154846	0.201861	0.176633	0.164288
0.734011	0.158914	0.15772	0.188431	0.197199	0.154776	0.201866	0.176557	0.164202
0.737611	0.158822	0.157692	0.188398	0.197136	0.154725	0.201886	0.176499	0.16412
0.741211	0.158745	0.157673	0.188349	0.197099	0.154706	0.201921	0.17647	0.164041
0.744811	0.158684	0.157655	0.188287	0.1971	0.154716	0.201937	0.176452	0.163966
0.748411	0.158636	0.157632	0.188221	0.19714	0.154741	0.201919	0.176438	0.16389
0.752011	0.158602	0.157608	0.188165	0.197203	0.154772	0.201867	0.176437	0.163805
0.755611	0.158591	0.157588	0.188123	0.197266	0.15482	0.20178	0.176448	0.163714
0.759211	0.158614	0.157577	0.188086	0.197319	0.154897	0.201649	0.176471	0.163624
0.762811	0.158672	0.157567	0.188037	0.197375	0.154993	0.201494	0.176514	0.163541
0.766411	0.158759	0.157548	0.187982	0.19746	0.155107	0.201355	0.176576	0.163465
0.770011	0.158849	0.157524	0.187946	0.197577	0.155239	0.201247	0.176648	0.163407
0.773611	0.158919	0.157498	0.187939	0.197706	0.155373	0.201154	0.176712	0.163367
0.777211	0.158953	0.157462	0.187946	0.19782	0.15548	0.201067	0.176759	0.16334
0.780811	0.158945	0.157418	0.187959	0.197903	0.155546	0.200991	0.176786	0.163324
0.784411	0.15889	0.157382	0.187978	0.197942	0.155579	0.200925	0.176803	0.163331
0.788011	0.15879	0.157354	0.187997	0.197943	0.155587	0.200859	0.176817	0.163364
0.791611	0.158655	0.15733	0.188006	0.197922	0.155564	0.200799	0.17683	0.163414
0.795211	0.158498	0.157312	0.187999	0.197901	0.155499	0.200753	0.176847	0.163482
0.798811	0.158337	0.157301	0.187974	0.197878	0.155399	0.200715	0.176872	0.16357
0.802411	0.158182	0.157288	0.187934	0.197838	0.155283	0.200664	0.176889	0.163677
0.806011	0.158049	0.157262	0.187883	0.197776	0.155156	0.200596	0.176878	0.163784
0.809611	0.157958	0.157226	0.187831	0.197711	0.155023	0.200525	0.176829	0.16388
0.813211	0.157912	0.157182	0.187803	0.197664	0.1549	0.200465	0.176744	0.16396
0.816811	0.157912	0.157137	0.187822	0.197641	0.154813	0.200413	0.176625	0.164018
0.820411	0.157964	0.157094	0.187888	0.19764	0.154762	0.200375	0.176477	0.164038
0.824012	0.158066	0.157058	0.187979	0.197666	0.154737	0.200347	0.176315	0.164014
0.827612	0.158187	0.157037	0.188073	0.197718	0.154743	0.200304	0.176164	0.163957
0.831212	0.158296	0.157038	0.188157	0.197783	0.154788	0.200217	0.17603	0.163884
0.834812	0.158372	0.157065	0.188238	0.197851	0.154868	0.200089	0.175912	0.163797
0.838412	0.158407	0.157131	0.18832	0.197921	0.154972	0.19994	0.175813	0.163702
0.842012	0.1584	0.157239	0.188399	0.197987	0.155089	0.199793	0.175748	0.163605
0.845612	0.158365	0.157374	0.188457	0.19803	0.155213	0.199668	0.175713	0.16351
0.849212	0.158326	0.157512	0.188481	0.19804	0.155331	0.199574	0.175681	0.163413
0.852812	0.15829	0.157636	0.18846	0.198027	0.155423	0.19951	0.175639	0.163319
0.856412	0.15825	0.157743	0.188397	0.19801	0.155477	0.199475	0.175593	0.163233
0.860012	0.1582	0.157836	0.188309	0.197994	0.155493	0.199477	0.175542	0.163171
0.863612	0.158149	0.157915	0.18822	0.197978	0.155477	0.199529	0.175478	0.16314
0.867212	0.158106	0.157981	0.18816	0.197959	0.155431	0.199646	0.175403	0.163141
0.870812	0.158074	0.158025	0.188141	0.197935	0.155369	0.199818	0.175334	0.163164
0.874412	0.15806	0.158028	0.188156	0.197908	0.1553	0.200024	0.175272	0.163201
0.878012	0.15806	0.157978	0.18819	0.197889	0.155225	0.200234	0.175216	0.163246
0.881612	0.158068	0.15788	0.188243	0.197893	0.155134	0.200411	0.17518	0.163297
0.885212	0.158063	0.157758	0.188314	0.197928	0.155029	0.200527	0.175179	0.163356
0.888812	0.158026	0.157648	0.188392	0.197987	0.154918	0.200575	0.175213	0.163422
0.892412	0.157954	0.157561	0.188465	0.198061	0.154816	0.200564	0.175281	0.163495
0.896012	0.157861	0.1575	0.188528	0.198139	0.154744	0.200498	0.175373	0.163566
0.899612	0.15775	0.15746	0.188581	0.198212	0.15471	0.200378	0.175475	0.163616
0.903212	0.157626	0.157434	0.188617	0.198279	0.15471	0.20021	0.17558	0.163632
0.906812	0.157511	0.157405	0.188629	0.198351	0.154736	0.200007	0.175692	0.163621
0.910412	0.157428	0.157375	0.188623	0.198436	0.154784	0.199793	0.175813	0.163604
0.914012	0.157381	0.157369	0.188612	0.198535	0.154843	0.199589	0.175932	0.163589
0.917612	0.157373	0.157404	0.188594	0.198635	0.154906	0.199403	0.176039	0.16358
0.921212	0.157403	0.157474	0.188561	0.198729	0.154971	0.199249	0.176126	0.163574
0.924812	0.157462	0.157559	0.188511	0.198803	0.155041	0.199133	0.176196	0.163568
0.928412	0.157541	0.157644	0.18846	0.198847	0.155113	0.199049	0.176256	0.163553
0.932012	0.157622	0.157716	0.188421	0.19886	0.155176	0.198985	0.176312	0.163524
0.935612	0.157686	0.157764	0.188397	0.198855	0.155223	0.198946	0.176361	0.163496
0.939212	0.157737	0.15779	0.188388	0.198848	0.15526	0.198942	0.176397	0.163494
0.942812	0.157785	0.157808	0.188393	0.19884	0.15529	0.198973	0.176403	0.163525
0.946412	0.157826	0.157827	0.188405	0.198827	0.155303	0.199033	0.176362	0.163577
0.950012	0.157852	0.157839	0.188403	0.198809	0.155298	0.199106	0.176281	0.163646
0.953612	0.157869	0.157827	0.188385	0.198781	0.155291	0.199182	0.176192	0.163723
0.957212	0.15788	0.157784	0.188364	0.198745	0.155299	0.199257	0.17611	0.163794
0.960812	0.157893	0.157723	0.188357	0.198713	0.155322	0.199331	0.17604	0.163854
0.964412	0.157915	0.157657	0.188371	0.198709	0.155352	0.199396	0.175987	0.163917
0.968012	0.15795	0.157596	0.18839	0.198738	0.155391	0.199451	0.175953	0.163987
0.971612	0.158001	0.157547	0.188401	0.198794	0.155435	0.199493	0.175934	0.164057
0.975212	0.158071	0.157506	0.188394	0.198873	0.155476	0.199503	0.175929	0.16412
0.978812	0.158146	0.157468	0.188375	0.198967	0.155507	0.199468	0.175948	0.164165
0.982413	0.1582	0.157435	0.18834	0.199061	0.155538	0.199392	0.175991	0.164179
0.986013	0.158228	0.157407	0.188298	0.199146	0.155579	0.199297	0.176051	0.164156
0.989613	0.158231	0.157385	0.188265	0.199224	0.155628	0.199211	0.17612	0.164105
0.993213	0.158208	0.157377	0.188245	0.199301	0.155672	0.199159	0.176194	0.164056
0.996813	0.158147	0.15738	0.188228	0.199382	0.155699	0.199154	0.176268	0.164038
1.00041	0.158044	0.157382	0.188207	0.199465	0.155708	0.199195	0.17634	0.164067
1.00401	0.157911	0.157377	0.188187	0.199544	0.155695	0.199272	0.176406	0.164139
1.00761	0.157764	0.157367	0.188186	0.199617	0.155657	0.199365	0.176461	0.164243
1.01121	0.157612	0.157357	0.188207	0.19968	0.155596	0.199462	0.176492	0.164364
1.01481	0.157461	0.157354	0.188246	0.199738	0.155529	0.199568	0.176484	0.164486
1.01841	0.157332	0.157355	0.188298	0.199798	0.155465	0.199684	0.176439	0.164597
1.02201	0.157241	0.157351	0.18837	0.199874	0.155411	0.199799	0.176375	0.164698
1.02561	0.15718	0.157341	0.188465	0.199974	0.155358	0.1999	0.176305	0.16479
1.02921	0.157138	0.157332	0.188581	0.200105	0.155303	0.199981	0.176221	0.164855
1.03281	0.15711	0.15733	0.188711	0.200253	0.155253	0.200023	0.176124	0.164857
1.03641	0.1571	0.157339	0.188845	0.200396	0.155208	0.200005	0.176023	0.164767
1.04001	0.157104	0.15736	0.18897	0.20052	0.155166	0.199934	0.175913	0.164585
1.04361	0.157119	0.157394	0.189079	0.200626	0.155124	0.199828	0.175792	0.16434
1.04721	0.157135	0.157437	0.18918	0.200706	0.155084	0.19971	0.175682	0.164064
1.05081	0.15716	0.157474	0.189284	0.20076	0.155047	0.199594	0.175606	0.163787
1.05441	0.157197	0.157487	0.189395	0.200802	0.155001	0.199491	0.175578	0.163534
1.05801	0.157235	0.157473	0.189507	0.200848	0.154935	0.199409	0.175596	0.163319
1.06161	0.157266	0.157441	0.189601	0.200896	0.154861	0.19934	0.175653	0.163137
1.06521	0.157305	0.157402	0.18966	0.200947	0.154802	0.199265	0.175741	0.162978
1.06881	0.157367	0.157365	0.189687	0.201	0.154768	0.199169	0.175846	0.162846
1.07241	0.157455	0.157343	0.18971	0.20105	0.154761	0.199055	0.175956	0.162754
1.07601	0.157562	0.157335	0.18975	0.201089	0.154783	0.198939	0.176062	0.162699
1.07961	0.157675	0.157329	0.189807	0.201107	0.154836	0.198836	0.176158	0.162672
1.08321	0.15779	0.157307	0.189863	0.201104	0.154909	0.198765	0.176242	0.162669
1.08681	0.157897	0.157264	0.1899	0.201091	0.154986	0.198728	0.176319	0.162677
1.09041	0.157982	0.157212	0.189906	0.201085	0.155056	0.19871	0.176391	0.162675
1.09401	0.158035	0.157175	0.189887	0.201096	0.155121	0.198698	0.176449	0.162651
1.09761	0.158064	0.157164	0.189865	0.201131	0.155182	0.198685	0.176486	0.162601
1.10121	0.158072	0.15718	0.189855	0.201182	0.155229	0.198671	0.1765	0.162537
1.10481	0.158045	0.157213	0.189856	0.201238	0.155263	0.198658	0.176495	0.16248
1.10841	0.157985	0.157245	0.189858	0.20129	0.155296	0.198654	0.176479	0.162454
1.11201	0.157911	0.157259	0.189843	0.201334	0.155333	0.198651	0.176455	0.16248
1.11561	0.157844	0.157256	0.189808	0.201381	0.155368	0.198642	0.17643	0.162564
1.11921	0.157799	0.157248	0.189764	0.201453	0.155406	0.198625	0.176403	0.162688
1.12281	0.157793	0.157243	0.189717	0.201568	0.155452	0.198598	0.176374	0.162822
1.12641	0.157829	0.157251	0.189677	0.201709	0.155505	0.198577	0.176348	0.162953
1.13001	0.157912	0.157271	0.189649	0.20185	0.155557	0.198588	0.176326	0.163088
1.13361	0.158033	0.157297	0.189629	0.201968	0.15561	0.198638	0.176305	0.16323
1.13721	0.158171	0.157323	0.18962	0.202059	0.155665	0.198713	0.176282	0.163375
1.14081	0.158307	0.157345	0.189632	0.202123	0.155715	0.198798	0.176256	0.163515
1.14441	0.15843	0.157359	0.189666	0.202175	0.155745	0.198883	0.176213	0.163638
1.14801	0.15853	0.157364	0.189723	0.202246	0.155756	0.198964	0.176154	0.163725
1.15161	0.158601	0.157365	0.189802	0.202357	0.155754	0.199044	0.176104	0.163766
1.15521	0.158641	0.157365	0.189895	0.202499	0.155735	0.199119	0.176084	0.163769
1.15881	0.158651	0.157371	0.189996	0.202649	0.155694	0.199193	0.176097	0.163757
1.16241	0.158633	0.157372	0.190101	0.202794	0.155637	0.19927	0.176124	0.163758
1.16601	0.158593	0.15736	0.190193	0.202926	0.155572	0.199328	0.176153	0.16378
1.16961	0.158537	0.157331	0.190263	0.20304	0.155509	0.199338	0.176183	0.163807
1.17321	0.158481	0.157291	0.190307	0.203137	0.155452	0.199302	0.176217	0.163831
1.17681	0.158437	0.157242	0.190333	0.203228	0.155395	0.199234	0.176267	0.163842
1.18041	0.1584	0.157198	0.190341	0.203312	0.155339	0.199144	0.176345	0.163828
1.18401	0.15836	0.157168	0.190341	0.203384	0.155288	0.199043	0.176459	0.163783
1.18761	0.15831	0.157149	0.190346	0.203443	0.155245	0.198952	0.176585	0.163727
1.19121	0.158247	0.15713	0.190359	0.203489	0.155216	0.198887	0.176689	0.16368
1.19481	0.158171	0.1571	0.190374	0.203535	0.155208	0.198844	0.176741	0.163654
1.19841	0.158096	0.157072	0.190386	0.203596	0.155226	0.198806	0.176732	0.163645
1.20201	0.158041	0.15706	0.190399	0.203683	0.155265	0.198759	0.176674	0.163651
1.20561	0.158005	0.15708	0.190418	0.203798	0.155307	0.19872	0.176579	0.163669
1.20921	0.157964	0.157131	0.190449	0.20394	0.155335	0.198708	0.17647	0.163689
1.21281	0.157904	0.157206	0.190493	0.204095	0.155356	0.198728	0.176363	0.163703
1.21641	0.15783	0.157285	0.190552	0.20425	0.155389	0.198773	0.176263	0.163722
1.22001	0.157749	0.157354	0.190627	0.204407	0.155431	0.198838	0.176165	0.16376
1.22361	0.157675	0.157413	0.190694	0.204568	0.155471	0.198907	0.176067	0.163811
1.22721	0.157623	0.157469	0.190732	0.20473	0.155493	0.198952	0.175978	0.16385
1.23081	0.157614	0.157532	0.190746	0.204892	0.155479	0.198951	0.17591	0.163865
1.23441	0.157645	0.157603	0.190749	0.205043	0.155413	0.198915	0.175876	0.163854
1.23801	0.157695	0.157666	0.190741	0.205179	0.155298	0.198867	0.175869	0.163817
1.24161	0.157749	0.1577	0.190732	0.2053	0.155157	0.198811	0.175882	0.163759
1.24521	0.157801	0.1577	0.190734	0.205397	0.155022	0.198739	0.175906	0.1637
1.24881	0.157843	0.157673	0.190735	0.205467	0.154918	0.19865	0.175918	0.163657
1.25241	0.157867	0.157635	0.19072	0.20551	0.154852	0.198555	0.175899	0.163626
1.25601	0.157878	0.157601	0.190695	0.205544	0.154814	0.198464	0.175862	0.163596
1.25961	0.157883	0.157577	0.190674	0.205586	0.15479	0.198388	0.175828	0.16357
1.26321	0.157887	0.15755	0.190684	0.205659	0.154769	0.198345	0.175805	0.163556
1.26681	0.157883	0.157511	0.190741	0.205766	0.154762	0.198352	0.175792	0.16356
1.27041	0.157859	0.157459	0.190846	0.205899	0.154786	0.198408	0.175789	0.163574
1.27401	0.157804	0.157401	0.190987	0.20604	0.154843	0.19849	0.175796	0.163586
1.27761	0.157712	0.157347	0.191149	0.206167	0.154927	0.198583	0.175808	0.163591
1.28121	0.157591	0.157308	0.191305	0.206268	0.155024	0.198677	0.175819	0.163591
1.28481	0.157466	0.157289	0.191444	0.206365	0.155102	0.198775	0.17583	0.163596
1.28841	0.157368	0.157279	0.191559	0.206493	0.155136	0.19889	0.175845	0.163618
1.29201	0.157315	0.15727	0.191649	0.206663	0.155125	0.199037	0.175857	0.163672
1.29561	0.157303	0.157267	0.191702	0.206846	0.155095	0.199212	0.17585	0.163753
1.29921	0.157321	0.157292	0.191717	0.207007	0.155068	0.199403	0.175821	0.163835
1.30281	0.157348	0.157349	0.191694	0.20712	0.155051	0.199586	0.175774	0.163886
1.30641	0.157373	0.157433	0.191639	0.207176	0.155047	0.199734	0.175717	0.163887
1.31001	0.157395	0.157531	0.191562	0.207182	0.155058	0.199832	0.175663	0.163844
1.31361	0.15742	0.157645	0.191491	0.207178	0.155079	0.199879	0.175625	0.163769
1.31721	0.157453	0.157768	0.191451	0.207206	0.155098	0.199882	0.175604	0.16368
1.32081	0.157502	0.157895	0.191448	0.207275	0.155117	0.199856	0.175596	0.163599
1.32441	0.157559	0.158022	0.191483	0.207364	0.155136	0.199806	0.175599	0.163541
1.32801	0.157609	0.15815	0.191554	0.207463	0.155153	0.199724	0.175613	0.163498
1.33161	0.157645	0.158271	0.191652	0.207567	0.155161	0.199614	0.17563	0.163456
1.33521	0.157676	0.158371	0.191763	0.207664	0.155159	0.199495	0.175649	0.163412
1.33881	0.157702	0.158436	0.191876	0.207755	0.155152	0.199382	0.175676	0.163381
1.34241	0.157718	0.158455	0.191985	0.207872	0.155142	0.199285	0.175706	0.163375
1.34601	0.157725	0.158427	0.192087	0.208025	0.15512	0.199208	0.17574	0.163398
1.34961	0.157738	0.158363	0.19218	0.20819	0.155084	0.199148	0.175785	0.163442
1.35321	0.157759	0.158273	0.192255	0.208341	0.155042	0.199105	0.175844	0.16351
1.35681	0.157775	0.15816	0.19231	0.208472	0.155004	0.19908	0.175906	0.163586
1.36041	0.157788	0.158037	0.192352	0.208577	0.154979	0.199067	0.175966	0.163644
1.36401	0.157811	0.157914	0.192386	0.208643	0.15497	0.199069	0.176022	0.163667
1.36761	0.157844	0.157784	0.192412	0.208671	0.154979	0.199092	0.176076	0.163664
1.37122	0.157875	0.157657	0.192438	0.208687	0.154997	0.199116	0.176126	0.163635
1.37482	0.157902	0.157549	0.192463	0.208721	0.155011	0.199119	0.176175	0.163585
1.37842	0.157935	0.157477	0.192489	0.208772	0.155013	0.199092	0.176231	0.16353
1.38202	0.157977	0.157455	0.192514	0.208833	0.155012	0.199039	0.176299	0.163495
1.38562	0.158014	0.157481	0.192535	0.208913	0.155019	0.198973	0.176365	0.163502
1.38922	0.158043	0.157532	0.192541	0.209016	0.155033	0.19892	0.176411	0.163556
1.39282	0.158071	0.157572	0.192541	0.209135	0.155052	0.198885	0.176432	0.163633
1.39642	0.158094	0.157577	0.192541	0.20926	0.15508	0.198866	0.176428	0.163712
1.40002	0.158103	0.157531	0.192539	0.209398	0.155114	0.198855	0.176401	0.163778
1.40362	0.158105	0.157445	0.192537	0.209548	0.155146	0.198834	0.176362	0.163814
1.40722	0.15811	0.157332	0.192541	0.209707	0.155173	0.198784	0.176327	0.163815
1.41082	0.158112	0.1572	0.192562	0.209874	0.155191	0.198715	0.176301	0.163806
1.41442	0.158093	0.157062	0.192606	0.210038	0.155193	0.198645	0.176277	0.163807
1.41802	0.158052	0.156928	0.192675	0.210184	0.155166	0.198586	0.176238	0.163813
1.42162	0.157987	0.156799	0.192766	0.21032	0.155109	0.198539	0.176177	0.163808
1.42522	0.157896	0.15668	0.192879	0.210466	0.155041	0.19849	0.176102	0.163785
1.42882	0.157791	0.156594	0.193006	0.210623	0.154978	0.198416	0.176038	0.163742
1.43242	0.157689	0.156556	0.19313	0.210786	0.154925	0.198313	0.17602	0.16368
1.43602	0.157596	0.156573	0.193248	0.210962	0.154893	0.198183	0.176063	0.163616
1.43962	0.157506	0.156639	0.193369	0.211154	0.154885	0.198039	0.176154	0.163576
1.44322	0.157416	0.156728	0.193494	0.211349	0.154882	0.197905	0.176264	0.163584
1.44682	0.157329	0.156814	0.193609	0.211527	0.154867	0.1978	0.176372	0.16364
1.45042	0.157247	0.156882	0.193702	0.211689	0.154848	0.197723	0.176456	0.163731
1.45402	0.157177	0.156925	0.193775	0.211854	0.154842	0.197675	0.176505	0.163838
1.45762	0.157122	0.156947	0.193834	0.212026	0.154859	0.197664	0.176531	0.163938
1.46122	0.157077	0.156965	0.193873	0.212195	0.154896	0.197692	0.176543	0.164014
1.46482	0.157035	0.157	0.193897	0.212359	0.154951	0.197761	0.176532	0.164053
1.46842	0.157006	0.157053	0.193914	0.212526	0.155021	0.197871	0.176483	0.16407
1.47202	0.156998	0.157115	0.19392	0.212695	0.155088	0.198012	0.176392	0.164084
1.47562	0.157018	0.157173	0.193898	0.212853	0.15513	0.198151	0.176277	0.164107
1.47922	0.157065	0.15722	0.193851	0.213007	0.155148	0.198257	0.176158	0.164138
1.48282	0.157134	0.157259	0.193796	0.213173	0.155154	0.19832	0.176056	0.164169
1.48642	0.157218	0.157291	0.193758	0.213355	0.155153	0.198342	0.175991	0.164179
1.49002	0.157308	0.157319	0.193747	0.213543	0.155143	0.198327	0.175979	0.164143
1.49362	0.157401	0.157344	0.193764	0.213742	0.155122	0.198283	0.176012	0.164064
1.49722	0.157518	0.157367	0.193801	0.213954	0.155107	0.198232	0.176069	0.163961
1.50082	0.15767	0.157376	0.193848	0.214162	0.1551	0.198199	0.176139	0.163859
1.50442	0.157838	0.157371	0.19389	0.214349	0.155093	0.198184	0.176208	0.163777
1.50802	0.157982	0.157356	0.193928	0.214515	0.155077	0.198172	0.176258	0.163727
1.51162	0.158073	0.157333	0.193973	0.214669	0.155062	0.198161	0.176284	0.163708
1.51522	0.158097	0.15731	0.194022	0.214813	0.155058	0.19816	0.17629	0.163712
1.51882	0.158056	0.157293	0.194056	0.214943	0.15507	0.198162	0.176281	0.163732
1.52242	0.157975	0.157289	0.194065	0.215067	0.155102	0.19815	0.176251	0.163769
1.52602	0.157881	0.157291	0.194042	0.215199	0.155164	0.198123	0.1762	0.16383
1.52962	0.157791	0.157299	0.193984	0.215332	0.155255	0.198096	0.176142	0.163917
1.53322	0.157714	0.157306	0.193906	0.215452	0.155347	0.198065	0.176089	0.164023
1.53682	0.157651	0.157298	0.193836	0.215573	0.155409	0.19802	0.176035	0.16414
1.54042	0.157592	0.157264	0.19379	0.215712	0.155425	0.197961	0.175985	0.164256
1.54402	0.157547	0.157207	0.193764	0.215868	0.155396	0.197901	0.175947	0.164349
1.54762	0.157537	0.157128	0.19376	0.21604	0.15533	0.197853	0.175913	0.164398
1.55122	0.157573	0.157032	0.193779	0.216227	0.155245	0.197822	0.175869	0.1644
1.55482	0.15765	0.156928	0.193817	0.216429	0.155163	0.197814	0.175822	0.164365
1.55842	0.157757	0.15683	0.193862	0.216646	0.155102	0.197835	0.175785	0.164305
1.56202	0.157879	0.156743	0.19391	0.216867	0.155063	0.197883	0.175763	0.16423
1.56562	0.158007	0.156673	0.193958	0.217077	0.155033	0.197939	0.175755	0.164153
1.56922	0.158117	0.156626	0.193993	0.217271	0.155006	0.197978	0.175753	0.164081
1.57282	0.158191	0.156604	0.194003	0.217451	0.154984	0.197986	0.175751	0.16401
1.57642	0.158229	0.156606	0.193992	0.217616	0.154965	0.197958	0.175755	0.163931
1.58002	0.158243	0.156627	0.193969	0.217763	0.154949	0.197889	0.175779	0.163852
1.58362	0.158233	0.156659	0.193942	0.217897	0.154937	0.197787	0.175828	0.163791
1.58722	0.158201	0.15671	0.193914	0.218026	0.154923	0.197661	0.175906	0.163758
1.59082	0.158153	0.156789	0.193896	0.218154	0.154892	0.197519	0.176017	0.163741
1.59442	0.158084	0.156889	0.193904	0.218275	0.154836	0.197376	0.176137	0.163721
1.59802	0.157993	0.156992	0.193954	0.218387	0.15475	0.197249	0.176245	0.163679
1.60162	0.157885	0.157084	0.194051	0.218498	0.154635	0.19715	0.176332	0.163605
1.60522	0.15777	0.157156	0.194196	0.21862	0.154517	0.197079	0.176403	0.163497
1.60882	0.15767	0.157197	0.194382	0.218756	0.154428	0.197033	0.17646	0.163362
1.61242	0.157598	0.157216	0.194593	0.218903	0.154385	0.197009	0.176503	0.163219
1.61602	0.15755	0.157226	0.194804	0.219071	0.154387	0.197008	0.176523	0.163083
1.61962	0.157515	0.157235	0.194996	0.21926	0.154427	0.197028	0.176517	0.162969
1.62322	0.157493	0.15724	0.195165	0.219454	0.154495	0.197067	0.176486	0.162876
1.62682	0.157482	0.157228	0.195317	0.21964	0.154567	0.197123	0.17643	0.162803
1.63042	0.157488	0.157195	0.195452	0.219817	0.154621	0.197188	0.176349	0.162759
1.63402	0.157516	0.157138	0.195559	0.219991	0.154651	0.197228	0.176266	0.162759
1.63762	0.157561	0.157064	0.195639	0.220163	0.15467	0.197216	0.176188	0.162804
1.64122	0.157614	0.156984	0.195697	0.220339	0.154677	0.197161	0.176107	0.162889
1.64482	0.157661	0.15691	0.195731	0.220527	0.154659	0.197078	0.176024	0.163005
1.64842	0.157692	0.156846	0.195738	0.220725	0.154619	0.196978	0.175956	0.163144
1.65202	0.157702	0.156797	0.19573	0.220922	0.15458	0.196876	0.175914	0.16328
1.65562	0.157704	0.156774	0.195724	0.221115	0.154563	0.196787	0.175891	0.16339
1.65922	0.157704	0.15679	0.195732	0.221312	0.154572	0.196711	0.17589	0.163461
1.66282	0.157708	0.156842	0.195756	0.221526	0.154612	0.19664	0.175903	0.163494
1.66642	0.157718	0.156917	0.195803	0.221758	0.154684	0.196573	0.175917	0.163503
1.67002	0.157737	0.157009	0.195869	0.222005	0.154782	0.196514	0.175922	0.163503
1.67362	0.157768	0.157111	0.195926	0.222254	0.154891	0.196471	0.175918	0.163501
1.67722	0.157822	0.157211	0.195943	0.222491	0.154993	0.196451	0.175915	0.163494
1.68082	0.1579	0.157293	0.195917	0.222709	0.155082	0.196449	0.175927	0.163477
1.68442	0.15799	0.157351	0.195866	0.222901	0.155155	0.196455	0.175955	0.163452
1.68802	0.158081	0.157379	0.195808	0.223071	0.15521	0.196459	0.175982	0.163433
1.69162	0.158168	0.157367	0.195762	0.223232	0.15524	0.196454	0.175997	0.163432
1.69522	0.158235	0.157308	0.195741	0.223385	0.155237	0.196436	0.175989	0.163458
1.69882	0.158271	0.157207	0.195735	0.22353	0.15521	0.196408	0.175951	0.163509
1.70242	0.158279	0.157085	0.195709	0.223683	0.155179	0.196368	0.175895	0.163571
1.70602	0.158264	0.156965	0.19565	0.223858	0.155153	0.196321	0.175853	0.163614
1.70962	0.158228	0.156872	0.195578	0.224055	0.155131	0.196285	0.175839	0.163621
1.71322	0.158163	0.156825	0.195523	0.224287	0.155123	0.196267	0.17585	0.163603
1.71682	0.158068	0.156828	0.195506	0.224561	0.155137	0.196261	0.175886	0.163578
1.72042	0.157947	0.156868	0.195536	0.224858	0.155166	0.196282	0.175942	0.163557
1.72402	0.157806	0.156936	0.19561	0.225165	0.155197	0.196337	0.176008	0.16354
1.72762	0.157656	0.157014	0.195703	0.22548	0.155218	0.196419	0.176078	0.163524
1.73122	0.157518	0.157085	0.195785	0.2258	0.155226	0.196522	0.176159	0.163505
1.73482	0.157409	0.157135	0.195837	0.226116	0.155225	0.196635	0.176257	0.163486
1.73842	0.157327	0.157169	0.195866	0.226429	0.155221	0.19674	0.176363	0.163471
1.74202	0.157267	0.157185	0.195881	0.226729	0.155213	0.196829	0.176459	0.163462
1.74562	0.157229	0.15718	0.195883	0.227003	0.155208	0.196899	0.176528	0.163465
1.74922	0.157212	0.157147	0.195873	0.227244	0.155212	0.196942	0.176563	0.16347
1.75282	0.157214	0.157083	0.195859	0.227447	0.15523	0.196962	0.176565	0.16346
1.75642	0.157232	0.157001	0.195837	0.227621	0.155261	0.196969	0.17654	0.163427
1.76002	0.157268	0.15691	0.195799	0.227779	0.155299	0.196955	0.176493	0.163379
1.76362	0.157322	0.156814	0.195746	0.227939	0.155339	0.196918	0.17645	0.163329
1.76722	0.157372	0.156723	0.195686	0.228108	0.155384	0.196853	0.176424	0.163289
1.77082	0.157403	0.15665	0.19563	0.228292	0.15543	0.196765	0.176411	0.16326
1.77442	0.15742	0.1566	0.195584	0.228492	0.155459	0.196667	0.176398	0.163241
1.77802	0.157439	0.156575	0.195554	0.228699	0.155462	0.196581	0.176373	0.163235
1.78162	0.157456	0.156576	0.195543	0.228913	0.155451	0.196519	0.176318	0.163241
1.78522	0.157461	0.156601	0.195553	0.229151	0.155434	0.196483	0.176231	0.163261
1.78882	0.157454	0.156644	0.195572	0.229422	0.155408	0.196468	0.176127	0.163305
1.79242	0.157435	0.156705	0.195591	0.229727	0.155373	0.196458	0.176029	0.163382
1.79602	0.157406	0.156773	0.195609	0.230061	0.155336	0.196436	0.175953	0.163477
1.79962	0.157377	0.156843	0.195625	0.230403	0.155303	0.196402	0.175901	0.163565
1.80322	0.157366	0.156914	0.195632	0.230738	0.155276	0.196368	0.175853	0.163634
1.80682	0.157394	0.156985	0.195642	0.231056	0.155253	0.19635	0.175793	0.16368
1.81042	0.157454	0.157042	0.195668	0.231357	0.155239	0.196357	0.175723	0.163695
1.81402	0.157525	0.157072	0.195716	0.231647	0.155242	0.196385	0.175657	0.163676
1.81762	0.157596	0.157063	0.195789	0.231944	0.155249	0.196417	0.17563	0.163629
1.82122	0.157662	0.15702	0.195883	0.232246	0.155249	0.196435	0.175658	0.163559
1.82482	0.157712	0.156959	0.195986	0.232538	0.155232	0.196424	0.175737	0.163472
1.82842	0.157744	0.156888	0.196078	0.232813	0.155209	0.196382	0.175836	0.163365
1.83202	0.157766	0.15681	0.196148	0.233087	0.155182	0.196316	0.175928	0.163238
1.83562	0.157769	0.156731	0.196198	0.233368	0.155157	0.196232	0.175989	0.163105
1.83922	0.157739	0.156659	0.196244	0.233661	0.155131	0.196131	0.17602	0.162979
1.84282	0.15767	0.156598	0.196295	0.233975	0.155102	0.196013	0.176046	0.162863
1.84642	0.157574	0.156557	0.196341	0.234319	0.155066	0.195883	0.176089	0.162753
1.85002	0.157463	0.15655	0.196373	0.234678	0.155023	0.195748	0.176149	0.162658
1.85362	0.157341	0.156578	0.196384	0.235035	0.154988	0.195624	0.176208	0.162577
1.85722	0.157209	0.156632	0.196372	0.235392	0.154976	0.195532	0.176248	0.162505
1.86082	0.157074	0.156691	0.196344	0.235761	0.154992	0.195498	0.176261	0.162441
1.86442	0.156942	0.156737	0.196326	0.236145	0.155027	0.19552	0.176256	0.162389
1.86802	0.15681	0.156773	0.196343	0.236532	0.155062	0.195579	0.176236	0.162362
1.87162	0.156689	0.156819	0.196394	0.236916	0.155094	0.195669	0.176215	0.162376
1.87522	0.15659	0.156884	0.196463	0.237294	0.155119	0.195791	0.176214	0.162429
1.87882	0.156519	0.156958	0.196528	0.237657	0.155133	0.19593	0.176224	0.162505
1.88242	0.156482	0.157027	0.196586	0.237991	0.155143	0.196067	0.176232	0.162584
1.88602	0.156483	0.157071	0.196633	0.238294	0.155166	0.196202	0.176246	0.162657
1.88962	0.156515	0.157079	0.196664	0.23858	0.155198	0.196331	0.176278	0.162723
1.89322	0.156563	0.157053	0.196676	0.238851	0.155225	0.196433	0.176325	0.16279
1.89682	0.156623	0.157018	0.196678	0.239101	0.155242	0.196488	0.176372	0.162858
1.90042	0.156696	0.157004	0.196659	0.239336	0.155253	0.196512	0.176408	0.16293
1.90402	0.156782	0.157019	0.196606	0.239574	0.155258	0.196523	0.176422	0.163008
1.90762	0.156878	0.157049	0.19652	0.239816	0.155252	0.196529	0.176401	0.163076
1.91122	0.156992	0.157074	0.196426	0.240062	0.155235	0.196535	0.176335	0.163115
1.91482	0.157125	0.157089	0.196335	0.240321	0.155211	0.196559	0.176246	0.163129
1.91842	0.15725	0.157094	0.196248	0.240612	0.155183	0.196603	0.17616	0.163147
1.92202	0.157335	0.157098	0.196164	0.24095	0.155152	0.196651	0.176076	0.163183
1.92562	0.157365	0.157112	0.19609	0.241339	0.155118	0.19669	0.175977	0.163234
1.92922	0.157351	0.157134	0.196037	0.241778	0.155089	0.196725	0.175864	0.163284
1.93282	0.157314	0.157153	0.196005	0.242255	0.155071	0.196756	0.175755	0.163328
1.93642	0.157273	0.157153	0.195998	0.242749	0.155064	0.196775	0.175659	0.163369
1.94002	0.157238	0.157125	0.196027	0.243235	0.155068	0.196771	0.175578	0.163401
1.94362	0.157214	0.157073	0.196089	0.243703	0.155082	0.19675	0.175532	0.163429
1.94722	0.157192	0.157011	0.196164	0.244164	0.155105	0.196715	0.175545	0.163474
1.95082	0.157151	0.156951	0.196243	0.244626	0.155142	0.196655	0.175615	0.16355
1.95442	0.157095	0.156905	0.196326	0.245084	0.155194	0.196575	0.175711	0.163634
1.95802	0.157047	0.156875	0.196405	0.245521	0.155248	0.196492	0.175814	0.163698
1.96162	0.157027	0.156872	0.19647	0.245927	0.155296	0.196421	0.175922	0.16373
1.96522	0.157048	0.156903	0.19652	0.246296	0.155335	0.196371	0.176026	0.163738
1.96882	0.157109	0.156966	0.196552	0.246636	0.155353	0.196351	0.176113	0.163723
1.97242	0.157194	0.157044	0.19656	0.246968	0.155337	0.196367	0.176174	0.163687
1.97602	0.157284	0.157128	0.196547	0.247331	0.155296	0.196428	0.176213	0.163637
1.97962	0.157365	0.15721	0.196521	0.247745	0.155247	0.196534	0.176245	0.163585
1.98322	0.157431	0.157272	0.196483	0.2482	0.1552	0.196663	0.176273	0.163523
1.98682	0.15748	0.157309	0.196446	0.248676	0.155165	0.196802	0.176285	0.163445
1.99042	0.157518	0.15733	0.196419	0.249174	0.155147	0.196942	0.176276	0.163354
1.99402	0.157549	0.157338	0.196413	0.249685	0.155158	0.197073	0.17626	0.163264
1.99762	0.157569	0.15733	0.196438	0.250206	0.155206	0.197185	0.176257	0.16318
2.00122	0.157581	0.157316	0.196501	0.250736	0.155287	0.197278	0.176269	0.163105
2.00482	0.157589	0.157309	0.196594	0.251282	0.155401	0.197363	0.176292	0.163046
2.00842	0.157603	0.157311	0.196706	0.251841	0.155559	0.197443	0.176321	0.163016
2.01202	0.157631	0.157323	0.196823	0.252394	0.155753	0.197511	0.176358	0.16302
2.01562	0.157682	0.157344	0.196935	0.252923	0.155961	0.19756	0.176386	0.163054
2.01922	0.15776	0.157373	0.197035	0.253427	0.156172	0.197607	0.176395	0.163101
2.02282	0.157878	0.157409	0.197113	0.253915	0.156378	0.197664	0.176396	0.163146
2.02642	0.15804	0.157464	0.19715	0.254387	0.156566	0.197726	0.176412	0.163187
2.03002	0.158243	0.157555	0.197145	0.254845	0.156727	0.197789	0.17645	0.163232
2.03362	0.158478	0.157685	0.19711	0.255305	0.156859	0.197843	0.176494	0.163289
2.03722	0.158724	0.157836	0.197047	0.255778	0.15697	0.197868	0.176525	0.163356
2.04082	0.158956	0.157977	0.19696	0.256266	0.157066	0.197836	0.176539	0.163425
2.04442	0.159159	0.158085	0.196865	0.256772	0.157145	0.197739	0.176544	0.163486
2.04802	0.159331	0.15815	0.196773	0.257297	0.157207	0.197587	0.176551	0.163526
2.05162	0.159476	0.158171	0.19668	0.257834	0.157262	0.197402	0.176577	0.163539
2.05522	0.159602	0.158164	0.196587	0.25838	0.157323	0.197199	0.176636	0.163544
2.05882	0.159707	0.158156	0.196505	0.258937	0.157399	0.196997	0.176722	0.16357
2.06242	0.15978	0.158154	0.196449	0.259503	0.15749	0.196814	0.176811	0.163613
2.06602	0.159814	0.15814	0.19642	0.260077	0.157601	0.196653	0.176882	0.163645
2.06962	0.159819	0.158103	0.196404	0.260653	0.157727	0.196517	0.176931	0.163658
2.07322	0.159821	0.158041	0.196387	0.261237	0.157858	0.196414	0.176962	0.163666
2.07682	0.159843	0.157965	0.196366	0.261822	0.157988	0.196343	0.176983	0.163674
2.08042	0.159898	0.157891	0.196335	0.262399	0.158123	0.196301	0.177005	0.163699
2.08402	0.159985	0.157833	0.196273	0.262967	0.158269	0.196296	0.177043	0.163759
2.08762	0.160095	0.157802	0.196175	0.263529	0.158424	0.19634	0.177097	0.16384
2.09122	0.160215	0.157806	0.196053	0.264087	0.158577	0.196419	0.177158	0.163906
2.09482	0.160342	0.157829	0.195922	0.26464	0.158712	0.196509	0.17721	0.163925
2.09842	0.160488	0.157846	0.195788	0.265193	0.158822	0.196602	0.177257	0.163893
2.10202	0.160658	0.157846	0.195665	0.265745	0.158911	0.196697	0.17731	0.16384
2.10562	0.160835	0.157831	0.19557	0.266305	0.158981	0.196784	0.177371	0.163801
2.10922	0.160988	0.157808	0.19551	0.266881	0.159039	0.196862	0.17744	0.163797
2.11282	0.161097	0.157781	0.195472	0.267485	0.159087	0.196952	0.177528	0.163838
2.11642	0.161156	0.157759	0.195448	0.268116	0.159119	0.197073	0.177641	0.163913
2.12002	0.161169	0.157756	0.195441	0.268771	0.159127	0.197215	0.177756	0.163987
2.12362	0.161152	0.157774	0.195464	0.269437	0.159115	0.197354	0.177842	0.164046
2.12722	0.161125	0.157802	0.195516	0.270114	0.159103	0.197479	0.177894	0.164107
2.13082	0.161097	0.157835	0.195585	0.270798	0.159103	0.197588	0.177919	0.164177
2.13442	0.161071	0.157881	0.195654	0.271498	0.159119	0.197673	0.177909	0.16426
2.13802	0.161046	0.157936	0.195708	0.272227	0.159153	0.197719	0.177864	0.164366
2.14162	0.161027	0.157987	0.195732	0.272984	0.159209	0.197731	0.177804	0.164486
2.14522	0.161038	0.158032	0.195727	0.273746	0.159284	0.197721	0.177751	0.164593
2.14882	0.161094	0.158075	0.19571	0.274484	0.15937	0.197698	0.177707	0.164674
2.15242	0.161198	0.158123	0.195695	0.275189	0.159468	0.197666	0.17768	0.164729
2.15602	0.161344	0.158178	0.195699	0.275867	0.159596	0.197648	0.177689	0.164764
2.15962	0.161527	0.158246	0.195725	0.276536	0.159754	0.197655	0.17775	0.164783
2.16322	0.161732	0.158329	0.195776	0.277219	0.159926	0.197687	0.177861	0.16479
2.16682	0.161945	0.158416	0.195844	0.277928	0.160102	0.197746	0.178002	0.164799
2.17042	0.162157	0.158492	0.195927	0.278663	0.160287	0.197835	0.178166	0.164826
2.17402	0.162359	0.158557	0.196027	0.279405	0.160469	0.197948	0.178352	0.164872
2.17762	0.162541	0.15863	0.196139	0.280138	0.160635	0.198078	0.178537	0.164931
2.18122	0.1627	0.158722	0.196252	0.280867	0.160783	0.19822	0.178697	0.16501
2.18482	0.162842	0.158839	0.196358	0.281618	0.160925	0.198366	0.178831	0.165116
2.18842	0.16298	0.158976	0.196463	0.282403	0.161073	0.198506	0.178932	0.165239
2.19202	0.163124	0.159124	0.196562	0.283229	0.161224	0.198635	0.178982	0.165377
2.19562	0.163279	0.159263	0.196636	0.284084	0.161379	0.198751	0.178978	0.165544
2.19922	0.163439	0.159383	0.196672	0.284945	0.161543	0.19885	0.178936	0.16574
2.20282	0.1636	0.159483	0.196668	0.285789	0.161717	0.19893	0.178875	0.165942
2.20642	0.163747	0.159577	0.196626	0.286603	0.161885	0.19898	0.178811	0.166124
2.21002	0.163868	0.159671	0.196545	0.287394	0.162035	0.198997	0.178756	0.166269
2.21362	0.163972	0.159765	0.196437	0.288186	0.162167	0.198989	0.178709	0.166371
2.21722	0.164076	0.159853	0.196318	0.289003	0.162283	0.198972	0.178672	0.166427
2.22082	0.164181	0.159931	0.196193	0.289848	0.162386	0.198952	0.178628	0.16644
2.22442	0.164284	0.159992	0.196056	0.290712	0.162471	0.198924	0.178561	0.166427
2.22802	0.164374	0.16003	0.195904	0.291584	0.162525	0.198884	0.178473	0.166403
2.23162	0.16444	0.160048	0.195747	0.292455	0.162534	0.19883	0.178372	0.166363
2.23522	0.164473	0.160048	0.195595	0.293326	0.162482	0.198754	0.178259	0.166301
2.23882	0.164473	0.16004	0.195451	0.2942	0.162366	0.19865	0.178146	0.166223
2.24242	0.164448	0.16003	0.195308	0.295079	0.162197	0.198524	0.178043	0.16614
2.24602	0.164416	0.16002	0.195166	0.295962	0.161998	0.198398	0.177948	0.166061
2.24962	0.164386	0.16001	0.195019	0.296843	0.161796	0.198276	0.177855	0.165994
2.25322	0.164357	0.159997	0.194857	0.297717	0.161599	0.198154	0.177758	0.165952
2.25682	0.16431	0.159975	0.194678	0.298576	0.1614	0.198028	0.177665	0.165932
2.26042	0.164222	0.159938	0.194486	0.299413	0.16119	0.197901	0.177602	0.165912
2.26402	0.164089	0.159884	0.194291	0.300234	0.160968	0.197769	0.177576	0.165876
2.26762	0.163918	0.159816	0.194099	0.301047	0.16074	0.197621	0.177581	0.165823
2.27122	0.16372	0.159741	0.193922	0.301846	0.160528	0.19746	0.177614	0.165756
2.27482	0.163504	0.159661	0.193775	0.302628	0.160338	0.197308	0.177665	0.165677
2.27842	0.163284	0.159579	0.193672	0.303409	0.160164	0.197188	0.177696	0.165598
2.28202	0.163062	0.159502	0.193613	0.304209	0.160007	0.197097	0.177691	0.165533
2.28562	0.162823	0.159431	0.193585	0.305034	0.159859	0.197038	0.177666	0.165481
2.28922	0.162569	0.159377	0.193582	0.305885	0.159704	0.197019	0.177643	0.165428
2.29282	0.162319	0.159348	0.193607	0.306771	0.159534	0.197034	0.177628	0.165365
2.29642	0.162101	0.159338	0.193652	0.307695	0.159361	0.197055	0.17762	0.165301
2.30002	0.161924	0.159335	0.193708	0.308649	0.159201	0.19706	0.177621	0.165245
2.30362	0.161787	0.159339	0.193765	0.309614	0.159054	0.19704	0.177638	0.165199
2.30722	0.161683	0.15935	0.193798	0.310593	0.158907	0.196989	0.177661	0.165167
2.31082	0.161594	0.159363	0.193795	0.311611	0.158754	0.19691	0.177673	0.165153
2.31442	0.161505	0.159385	0.193755	0.312675	0.158609	0.196808	0.177675	0.165155
2.31802	0.161413	0.159417	0.193683	0.313775	0.158473	0.196695	0.177675	0.165158
2.32162	0.161342	0.159455	0.193595	0.314908	0.158343	0.196586	0.177661	0.165152
2.32522	0.161308	0.159488	0.193511	0.316068	0.158233	0.196482	0.177625	0.165145
2.32882	0.161301	0.159504	0.193432	0.317216	0.158158	0.196369	0.177574	0.165138
2.33242	0.161304	0.159502	0.193353	0.318311	0.15811	0.196254	0.177511	0.165126
2.33602	0.161315	0.159495	0.193278	0.319364	0.158062	0.196152	0.177434	0.1651
2.33962	0.161333	0.159494	0.193213	0.320398	0.158001	0.196074	0.177345	0.16507
2.34322	0.161355	0.159501	0.193176	0.321439	0.157923	0.196024	0.177238	0.165047
2.34682	0.161385	0.159531	0.193177	0.322497	0.157825	0.196007	0.177115	0.16503
2.35042	0.161446	0.159589	0.193219	0.323583	0.157708	0.196027	0.176982	0.165023
2.35402	0.161552	0.159667	0.193295	0.32469	0.157574	0.196073	0.17685	0.165033
2.35762	0.16168	0.159759	0.193393	0.325794	0.157435	0.196114	0.176725	0.165056
2.36122	0.161807	0.159861	0.193502	0.326875	0.157301	0.196124	0.176613	0.16507
2.36482	0.161919	0.159963	0.193613	0.327948	0.157176	0.196098	0.176512	0.165064
2.36842	0.16201	0.160063	0.193723	0.329049	0.157068	0.196042	0.176421	0.165045
2.37202	0.162065	0.160173	0.193828	0.330191	0.156978	0.195964	0.176328	0.165022
2.37562	0.162086	0.160295	0.193915	0.331357	0.156904	0.195889	0.176224	0.164995
2.37922	0.162082	0.160435	0.19397	0.332528	0.156845	0.19584	0.176112	0.164948
2.38282	0.162055	0.160585	0.193979	0.333689	0.156799	0.195821	0.176005	0.16488
2.38642	0.162004	0.160726	0.193942	0.334824	0.156767	0.195799	0.17591	0.164797
2.39002	0.161928	0.160839	0.193859	0.335929	0.156755	0.195742	0.17584	0.164704
2.39362	0.161838	0.160924	0.193737	0.337024	0.156758	0.195635	0.175799	0.164606
2.39722	0.161745	0.160984	0.193588	0.338131	0.156761	0.195491	0.175786	0.164528
2.40082	0.161665	0.161027	0.193411	0.339257	0.156745	0.195331	0.17578	0.164481
2.40442	0.161609	0.161068	0.193205	0.3404	0.156696	0.195174	0.175764	0.164457
2.40802	0.161573	0.161108	0.192986	0.341561	0.156613	0.19504	0.175733	0.164447
2.41162	0.161542	0.161137	0.192775	0.342749	0.156514	0.194938	0.175693	0.164443
2.41522	0.161493	0.161145	0.192578	0.343982	0.156414	0.194851	0.17565	0.164439
2.41882	0.161427	0.161131	0.192406	0.345262	0.156329	0.194747	0.175611	0.164438
2.42242	0.161347	0.161101	0.192262	0.346554	0.156275	0.194625	0.175585	0.164437
2.42602	0.161254	0.161072	0.19214	0.347828	0.156244	0.194499	0.175564	0.16443
2.42962	0.161149	0.161056	0.192026	0.349078	0.156215	0.194374	0.175528	0.164414
2.43322	0.161042	0.161063	0.191915	0.350309	0.156181	0.194261	0.175465	0.164387
2.43682	0.160933	0.161096	0.191809	0.351534	0.15614	0.194172	0.175386	0.164346
2.44042	0.160804	0.16114	0.19171	0.352772	0.156096	0.194114	0.175308	0.164295
2.44402	0.160659	0.161168	0.19161	0.354018	0.156058	0.194084	0.175243	0.164237
2.44762	0.160516	0.161162	0.191499	0.355255	0.156036	0.194071	0.175205	0.16417
2.45122	0.160399	0.161123	0.191368	0.356467	0.156034	0.19407	0.175198	0.164093
2.45482	0.160321	0.161058	0.19121	0.357643	0.156048	0.194083	0.17522	0.164011
2.45842	0.16029	0.160977	0.191024	0.358799	0.156054	0.194112	0.175255	0.163926
2.46202	0.160299	0.160895	0.190816	0.35997	0.156034	0.194153	0.175298	0.163837
2.46562	0.160333	0.160821	0.190596	0.361165	0.155997	0.194212	0.175354	0.163741
2.46922	0.160372	0.160743	0.19037	0.36238	0.155953	0.194289	0.175429	0.163647
2.47282	0.160399	0.160648	0.190144	0.36361	0.155908	0.194374	0.175518	0.163573
2.47642	0.160415	0.160535	0.18993	0.364851	0.155871	0.194458	0.175617	0.163523
2.48002	0.160432	0.160417	0.189739	0.366109	0.155853	0.194533	0.175729	0.163492
2.48362	0.160456	0.160311	0.189573	0.367396	0.155846	0.194586	0.175844	0.163479
2.48722	0.160479	0.160233	0.189427	0.368717	0.155842	0.19461	0.175937	0.163484
2.49082	0.160493	0.160181	0.189313	0.370061	0.155841	0.194608	0.175988	0.163509
2.49442	0.160486	0.160142	0.189237	0.371418	0.155856	0.194592	0.175998	0.163547
2.49802	0.160451	0.160105	0.18918	0.372784	0.155896	0.194573	0.175978	0.163597
2.50162	0.160397	0.160057	0.18913	0.374175	0.155957	0.194556	0.175942	0.163664
2.50522	0.160339	0.159999	0.189092	0.375597	0.156027	0.194549	0.175901	0.163746
2.50882	0.160293	0.159951	0.189061	0.377043	0.156102	0.194556	0.175873	0.163819
2.51242	0.160261	0.15993	0.189011	0.378494	0.156178	0.194573	0.175872	0.163863
2.51602	0.160229	0.159933	0.188931	0.379923	0.156246	0.194597	0.175893	0.163881
2.51962	0.16018	0.159945	0.188826	0.381311	0.156305	0.194633	0.175918	0.163883
2.52322	0.16011	0.159953	0.188703	0.382662	0.156359	0.194687	0.17594	0.163881
2.52682	0.160019	0.15995	0.18856	0.383996	0.156405	0.194749	0.175957	0.16388
2.53042	0.159915	0.159931	0.188399	0.385321	0.156427	0.194813	0.175967	0.16388
2.53402	0.15981	0.159897	0.188233	0.386654	0.156409	0.19487	0.175964	0.163869
2.53762	0.159714	0.159863	0.18808	0.388008	0.156355	0.194918	0.175943	0.163836
2.54122	0.159619	0.159838	0.187931	0.38938	0.156283	0.194954	0.175908	0.163778
2.54482	0.159518	0.159815	0.187777	0.390761	0.156209	0.194986	0.175878	0.163712
2.54842	0.159416	0.159776	0.187621	0.392164	0.156141	0.195018	0.175852	0.16366
2.55202	0.159332	0.159719	0.187468	0.393608	0.156089	0.195056	0.175816	0.163632
2.55562	0.159275	0.159666	0.187316	0.395094	0.156051	0.195096	0.175776	0.163623
2.55922	0.159236	0.159631	0.187175	0.396611	0.156018	0.195125	0.175744	0.163625
2.56282	0.159207	0.159617	0.18706	0.39816	0.155976	0.195135	0.175722	0.163622
2.56642	0.159189	0.159625	0.186982	0.399756	0.155933	0.195125	0.175711	0.163594
2.57002	0.159188	0.159658	0.186929	0.401392	0.155907	0.195096	0.17572	0.163549
2.57362	0.159205	0.159711	0.186886	0.403036	0.155913	0.195044	0.17575	0.163514
2.57722	0.159245	0.159764	0.186841	0.404653	0.155945	0.194985	0.175791	0.1635
2.58082	0.159303	0.159795	0.186787	0.406225	0.155986	0.194932	0.175829	0.1635
2.58442	0.159357	0.159803	0.186723	0.407738	0.156019	0.194879	0.175853	0.163508
2.58802	0.15938	0.159799	0.186659	0.409184	0.156029	0.194811	0.175859	0.163511
2.59162	0.159366	0.159792	0.186599	0.41059	0.156015	0.194723	0.175847	0.163502
2.59522	0.159339	0.159784	0.186533	0.411994	0.155981	0.194617	0.17582	0.163477
2.59882	0.159328	0.15979	0.186447	0.413414	0.155937	0.194501	0.175786	0.163451
2.60242	0.159352	0.159818	0.186339	0.414839	0.155885	0.194399	0.17576	0.163445
2.60602	0.15941	0.159859	0.186214	0.416265	0.155831	0.194331	0.175754	0.163468
2.60962	0.15948	0.159894	0.18608	0.41769	0.155781	0.194314	0.175783	0.163509
2.61322	0.159536	0.159917	0.185944	0.419123	0.15574	0.19434	0.175844	0.163553
2.61682	0.159566	0.159946	0.185817	0.42058	0.155719	0.194385	0.175922	0.163595
2.62042	0.159576	0.160008	0.185714	0.422084	0.155727	0.194431	0.176005	0.163629
2.62402	0.15958	0.160102	0.185638	0.423647	0.15576	0.19448	0.176091	0.163663
2.62762	0.159583	0.160209	0.185579	0.425248	0.155794	0.194544	0.176179	0.16371
2.63122	0.159584	0.16031	0.185536	0.426853	0.155813	0.194636	0.17626	0.163768
2.63482	0.159575	0.160385	0.185512	0.42843	0.155815	0.194776	0.176336	0.163814
2.63842	0.159554	0.160418	0.185497	0.429959	0.155808	0.194955	0.176404	0.163831
2.64202	0.159519	0.160409	0.185473	0.431449	0.155797	0.195139	0.176448	0.163812
2.64562	0.159477	0.160379	0.185441	0.432928	0.155777	0.19529	0.176458	0.163754
2.64922	0.159444	0.160352	0.185413	0.43442	0.155745	0.195393	0.176444	0.16367
2.65282	0.159424	0.160335	0.185404	0.435933	0.155695	0.195452	0.176418	0.163577
2.65642	0.159406	0.16031	0.185405	0.43747	0.155625	0.195474	0.176372	0.163487
2.66002	0.159391	0.160272	0.1854	0.439017	0.155537	0.195479	0.176302	0.163405
2.66362	0.159387	0.160228	0.185386	0.44056	0.155456	0.195476	0.176214	0.163336
2.66722	0.159401	0.16019	0.185364	0.442102	0.155411	0.195462	0.176109	0.163283
2.67082	0.159431	0.160167	0.185328	0.443675	0.155412	0.195415	0.175991	0.16326
2.67442	0.159475	0.160167	0.185275	0.445307	0.15545	0.195332	0.17588	0.163276
2.67802	0.159511	0.160207	0.185215	0.447001	0.155512	0.195227	0.175797	0.163324
2.68162	0.159522	0.160293	0.185156	0.448731	0.155578	0.195129	0.175736	0.163395
2.68522	0.159502	0.160414	0.185095	0.450464	0.155634	0.195059	0.175666	0.163479
2.68882	0.159462	0.160547	0.185022	0.452185	0.155671	0.195021	0.175578	0.163565
2.69242	0.159423	0.16069	0.184936	0.453882	0.155688	0.195002	0.17548	0.163646
2.69602	0.159409	0.160845	0.184849	0.455549	0.155692	0.194988	0.17538	0.163724
2.69962	0.15942	0.160999	0.184768	0.457195	0.155687	0.194965	0.175288	0.163794
2.70322	0.159446	0.161134	0.18469	0.45883	0.155666	0.194921	0.175227	0.163845
2.70682	0.159464	0.161235	0.184611	0.460456	0.155628	0.194866	0.175204	0.163867
2.71042	0.159459	0.16131	0.18454	0.462058	0.155575	0.194816	0.1752	0.163859
2.71402	0.15943	0.161359	0.184472	0.463631	0.15551	0.194778	0.175189	0.163829
2.71762	0.159395	0.16137	0.184406	0.465193	0.155442	0.194749	0.175166	0.163786
2.72122	0.15937	0.161341	0.184348	0.466767	0.155384	0.194717	0.175147	0.163731
2.72482	0.159364	0.161299	0.184306	0.468345	0.155337	0.194677	0.175141	0.163667
2.72842	0.159375	0.161257	0.184272	0.469911	0.155309	0.194635	0.175158	0.163586
2.73202	0.159391	0.161202	0.184241	0.471477	0.15531	0.194598	0.175203	0.163484
2.73562	0.159396	0.161139	0.184223	0.473049	0.155331	0.194566	0.175264	0.163364
2.73922	0.159384	0.161095	0.18423	0.47463	0.155358	0.194548	0.175321	0.16324
2.74282	0.15937	0.161093	0.184262	0.476237	0.155384	0.19455	0.175362	0.163122
2.74642	0.159368	0.161131	0.184312	0.477894	0.155404	0.194569	0.175389	0.16303
2.75002	0.159392	0.161191	0.184379	0.479586	0.155402	0.194595	0.175407	0.162966
2.75362	0.159444	0.161259	0.184457	0.481272	0.155372	0.194624	0.175416	0.162927
2.75722	0.159525	0.161329	0.184522	0.48291	0.155326	0.194659	0.175412	0.16291
2.76082	0.159626	0.161385	0.184557	0.484497	0.155284	0.194707	0.175397	0.162916
2.76442	0.159728	0.161411	0.184574	0.486057	0.155246	0.194759	0.175365	0.162945
2.76802	0.159816	0.161417	0.184588	0.487625	0.155195	0.194796	0.17531	0.162998
2.77162	0.159887	0.161423	0.184592	0.489228	0.155131	0.194812	0.17524	0.163065
2.77522	0.159942	0.161433	0.184578	0.490882	0.155066	0.19481	0.175176	0.16313
2.77882	0.159982	0.161429	0.184554	0.492565	0.155007	0.194787	0.175124	0.163182
2.78242	0.160008	0.161402	0.184522	0.49423	0.154957	0.194745	0.175088	0.163209
2.78602	0.160019	0.161366	0.184486	0.495841	0.154935	0.194698	0.175079	0.163195
2.78962	0.16002	0.161334	0.184446	0.497406	0.154952	0.194659	0.175113	0.163148
2.79322	0.160009	0.161303	0.184399	0.498963	0.154996	0.194632	0.175191	0.163098
2.79682	0.159983	0.161278	0.184344	0.500537	0.155052	0.194612	0.175291	0.163067
2.80042	0.159943	0.161274	0.184286	0.502133	0.155114	0.194598	0.175389	0.163052
2.80402	0.159907	0.161293	0.184227	0.503741	0.155183	0.194608	0.175475	0.163053
2.80762	0.159895	0.161324	0.18417	0.505325	0.155252	0.194652	0.175537	0.163068
2.81122	0.159916	0.161356	0.184116	0.506849	0.155323	0.194726	0.175571	0.163086
2.81482	0.159974	0.161395	0.184069	0.508291	0.155397	0.194818	0.17559	0.163096
2.81842	0.160061	0.161445	0.18403	0.509653	0.155466	0.194914	0.175614	0.163108
2.82202	0.160168	0.161497	0.183991	0.510955	0.15552	0.194993	0.175644	0.163143
2.82562	0.160284	0.161544	0.18395	0.512234	0.155563	0.195046	0.175665	0.16321
2.82922	0.160395	0.161591	0.183924	0.513525	0.155591	0.195077	0.175666	0.163293
2.83282	0.160496	0.161646	0.18393	0.514843	0.155584	0.19509	0.175649	0.163378
2.83642	0.160595	0.161707	0.183957	0.516187	0.15553	0.195093	0.175622	0.163465
2.84002	0.160696	0.161769	0.183983	0.517545	0.155439	0.195095	0.175595	0.163552
2.84362	0.160794	0.161836	0.183996	0.518915	0.15533	0.195091	0.175583	0.163627
2.84722	0.16088	0.161895	0.183991	0.520299	0.155215	0.195061	0.1756	0.163681
2.85082	0.160945	0.161935	0.183964	0.521698	0.155104	0.195005	0.17564	0.163725
2.85442	0.160985	0.161959	0.183923	0.523124	0.155019	0.194935	0.175679	0.163761
2.85802	0.161	0.161984	0.183887	0.524594	0.154971	0.194861	0.175706	0.163786
2.86162	0.16099	0.162025	0.183861	0.526104	0.15496	0.194788	0.175727	0.163798
2.86522	0.160961	0.162091	0.18384	0.527623	0.154976	0.194726	0.175752	0.163804
2.86882	0.160931	0.162177	0.183815	0.52914	0.155016	0.194687	0.175783	0.163799
2.87242	0.160913	0.162264	0.183779	0.53067	0.155083	0.194675	0.175827	0.163764
2.87602	0.160896	0.162328	0.183731	0.532219	0.155174	0.194691	0.175885	0.1637
2.87962	0.160868	0.16236	0.183675	0.533764	0.155284	0.194745	0.175943	0.163622
2.88322	0.160832	0.162361	0.183626	0.535294	0.155401	0.194849	0.175969	0.16355
2.88682	0.160794	0.162348	0.183597	0.536812	0.155516	0.194999	0.17595	0.163505
2.89042	0.16076	0.162337	0.183587	0.538311	0.155616	0.19517	0.175901	0.163492
2.89402	0.160744	0.162345	0.1836	0.539766	0.155691	0.19534	0.175833	0.163501
2.89762	0.160757	0.162378	0.183634	0.541189	0.155729	0.195494	0.175749	0.163517
2.90122	0.160806	0.16244	0.183688	0.542604	0.155729	0.195611	0.17564	0.163533
2.90482	0.160876	0.162525	0.183764	0.544009	0.155708	0.195676	0.175517	0.163545
2.90842	0.160956	0.16262	0.18387	0.54537	0.155687	0.19569	0.175392	0.16355
2.91202	0.161056	0.162709	0.184006	0.546679	0.155674	0.195658	0.175278	0.163554
2.91562	0.161199	0.16278	0.184171	0.547953	0.155662	0.195579	0.175185	0.16356
2.91922	0.161394	0.162836	0.184358	0.549209	0.155648	0.195468	0.17514	0.163564
2.92282	0.161631	0.162883	0.184566	0.550453	0.155627	0.195348	0.175145	0.163558
2.92642	0.161898	0.162929	0.184787	0.5517	0.155599	0.195227	0.17517	0.163545
2.93002	0.16217	0.162977	0.185002	0.552978	0.155566	0.195107	0.175191	0.163531
2.93363	0.162415	0.163028	0.185195	0.554292	0.155532	0.195001	0.175214	0.16352
2.93723	0.162618	0.163071	0.185364	0.555627	0.155504	0.194929	0.175255	0.163517
2.94083	0.162787	0.163099	0.185507	0.556966	0.155493	0.19489	0.175329	0.163521
2.94443	0.162943	0.163121	0.185614	0.558311	0.155509	0.194877	0.175438	0.163532
2.94803	0.163094	0.163154	0.185694	0.559662	0.155548	0.194889	0.175571	0.163558
2.95163	0.163235	0.163212	0.185766	0.561013	0.155608	0.19492	0.17571	0.163604
2.95523	0.163356	0.163297	0.185835	0.56235	0.155682	0.194949	0.175825	0.163669
2.95883	0.163463	0.163401	0.185898	0.563673	0.155759	0.194955	0.175899	0.163745
2.96243	0.163568	0.163521	0.185959	0.564979	0.155819	0.194942	0.175947	0.163821
2.96603	0.163679	0.163659	0.186023	0.56628	0.155853	0.194932	0.175988	0.163885
2.96963	0.16381	0.163812	0.186101	0.567589	0.155866	0.194937	0.176028	0.163931
2.97323	0.163986	0.163977	0.186201	0.568908	0.155861	0.194947	0.176067	0.163945
2.97683	0.164213	0.164159	0.18634	0.570233	0.155836	0.194952	0.176101	0.163923
2.98043	0.164468	0.164355	0.186523	0.571565	0.155785	0.194955	0.176114	0.163882
2.98403	0.164722	0.164552	0.18674	0.572885	0.155706	0.194955	0.176102	0.163846
2.98763	0.164964	0.164737	0.186975	0.574178	0.155604	0.194942	0.176073	0.16382
2.99123	0.165194	0.164909	0.187221	0.575441	0.155505	0.194912	0.176029	0.163806
2.99483	0.165399	0.165072	0.187467	0.576688	0.155431	0.194875	0.175976	0.163814
2.99843	0.16557	0.165227	0.187698	0.577929	0.155402	0.194846	0.175927	0.163847
3.00203	0.16572	0.165374	0.187914	0.579159	0.155424	0.194821	0.175896	0.163893
3.00563	0.165863	0.165514	0.18812	0.580335	0.155483	0.194803	0.175895	0.163942
3.00923	0.166008	0.165657	0.188316	0.581431	0.155552	0.194797	0.17592	0.163996
3.01283	0.166162	0.165808	0.188503	0.582449	0.155622	0.194811	0.175954	0.164067
3.01643	0.166334	0.165973	0.188681	0.583411	0.155688	0.194835	0.175994	0.164152
3.02003	0.166537	0.166162	0.188858	0.584353	0.15575	0.194855	0.176038	0.164232
3.02363	0.166767	0.166382	0.189047	0.585323	0.155811	0.194874	0.176069	0.164287
3.02723	0.167009	0.166637	0.189253	0.586341	0.155865	0.194916	0.176081	0.164319
3.03083	0.167263	0.166928	0.189485	0.587396	0.155899	0.194998	0.176095	0.164329
3.03443	0.167526	0.167245	0.189743	0.588474	0.155906	0.195114	0.176126	0.164318
3.03803	0.167791	0.167575	0.190018	0.589562	0.155882	0.19525	0.176164	0.164288
3.04163	0.168042	0.167902	0.190297	0.590652	0.155833	0.195391	0.176198	0.164259
3.04523	0.168271	0.168216	0.190579	0.591742	0.155777	0.19552	0.17623	0.164246
3.04883	0.168462	0.168509	0.190854	0.592833	0.155736	0.195617	0.176262	0.164249
3.05243	0.168613	0.168775	0.191107	0.593909	0.155717	0.195683	0.176294	0.164259
3.05603	0.168747	0.169007	0.191345	0.594942	0.155722	0.195735	0.17632	0.164274
3.05963	0.168894	0.16922	0.19158	0.595919	0.15575	0.195789	0.17634	0.1643
3.06323	0.169066	0.169431	0.191814	0.596862	0.155797	0.195841	0.176364	0.164323
3.06683	0.169271	0.169653	0.192044	0.597786	0.155854	0.195875	0.176399	0.164317
3.07043	0.169512	0.16989	0.192269	0.598689	0.155909	0.195886	0.17643	0.164271
3.07403	0.169787	0.170138	0.192504	0.599571	0.155945	0.195874	0.176439	0.164196
3.07763	0.170094	0.17038	0.192751	0.600444	0.155966	0.195843	0.176421	0.164114
3.08123	0.170428	0.170605	0.193004	0.601323	0.15598	0.195795	0.176384	0.164044
3.08483	0.17079	0.170805	0.193252	0.602199	0.155987	0.195738	0.176325	0.163994
3.08843	0.171176	0.170986	0.193485	0.603078	0.155992	0.195692	0.176256	0.16397
3.09203	0.171558	0.171162	0.193696	0.603968	0.156	0.195667	0.176197	0.163975
3.09563	0.171905	0.171349	0.193882	0.604844	0.156007	0.195651	0.17617	0.164003
3.09923	0.172215	0.171551	0.194051	0.60565	0.156005	0.195636	0.176172	0.164042
3.10283	0.172502	0.171755	0.194207	0.606381	0.155996	0.195628	0.176189	0.164095
3.10643	0.17277	0.171948	0.19436	0.607074	0.155994	0.195632	0.176215	0.164174
3.11003	0.173022	0.172138	0.194525	0.607737	0.156019	0.195637	0.176265	0.164277
3.11363	0.173267	0.172341	0.194706	0.608367	0.156082	0.195638	0.176346	0.164391
3.11723	0.173516	0.172557	0.19489	0.608989	0.156172	0.195641	0.176451	0.164494
3.12083	0.173771	0.17278	0.195077	0.609635	0.156272	0.195657	0.17657	0.164574
3.12443	0.174037	0.173013	0.195281	0.610289	0.156361	0.195678	0.176691	0.164623
3.12803	0.174315	0.173248	0.195508	0.610924	0.156417	0.195687	0.176795	0.164638
3.13163	0.174615	0.173458	0.195749	0.611534	0.156438	0.195689	0.176863	0.16462
3.13523	0.174934	0.173638	0.195994	0.612134	0.15644	0.195692	0.176898	0.164582
3.13883	0.175246	0.173802	0.196241	0.612715	0.156434	0.195685	0.176912	0.164543
3.14243	0.175531	0.173958	0.19647	0.613251	0.15642	0.195663	0.176915	0.164516
3.14603	0.175791	0.174097	0.196662	0.613762	0.156392	0.195634	0.176904	0.164506
3.14963	0.176039	0.174223	0.196817	0.614292	0.156337	0.195614	0.176871	0.164508
3.15323	0.176273	0.174342	0.196953	0.614833	0.156254	0.195609	0.176813	0.164508
3.15683	0.176474	0.174451	0.197083	0.615334	0.15615	0.195623	0.176732	0.164496
3.16043	0.176642	0.174538	0.197215	0.615781	0.156042	0.195657	0.176639	0.16448
3.16403	0.176776	0.174611	0.197354	0.616188	0.155946	0.195708	0.176545	0.164463
3.16763	0.17686	0.174685	0.197503	0.616565	0.155876	0.195767	0.176462	0.164453
3.17123	0.176889	0.174764	0.197652	0.616929	0.155832	0.195816	0.176389	0.164458
3.17483	0.176882	0.17484	0.197781	0.617316	0.155813	0.195853	0.176327	0.164482
3.17843	0.176866	0.174912	0.197892	0.617739	0.155807	0.195885	0.176269	0.164509
3.18203	0.176855	0.174982	0.198003	0.618175	0.155806	0.195917	0.176223	0.164527
3.18563	0.176853	0.175044	0.198111	0.618576	0.15581	0.195949	0.176201	0.164537
3.18923	0.176869	0.175087	0.198203	0.61892	0.155818	0.195979	0.176214	0.164551
3.19283	0.176925	0.175121	0.19828	0.619226	0.155822	0.195999	0.176251	0.16458
3.19643	0.177039	0.175156	0.198333	0.619512	0.155822	0.196	0.176291	0.164621
3.20003	0.177204	0.175189	0.198347	0.619774	0.155831	0.195978	0.176318	0.164666
3.20363	0.177417	0.175215	0.198319	0.620008	0.155848	0.19594	0.176323	0.164705
3.20723	0.177679	0.17524	0.198265	0.620216	0.155862	0.195902	0.176307	0.16473
3.21083	0.177968	0.175268	0.198217	0.620375	0.155865	0.195871	0.176279	0.164736
3.21443	0.178251	0.175307	0.198198	0.620467	0.15586	0.19584	0.176259	0.164737
3.21803	0.178512	0.175358	0.198216	0.620508	0.155854	0.195793	0.176264	0.164747
3.22163	0.178748	0.175418	0.198267	0.620542	0.155847	0.195718	0.176295	0.164766
3.22523	0.178946	0.175487	0.198348	0.62058	0.155836	0.195609	0.176336	0.164797
3.22883	0.179093	0.175566	0.198443	0.620609	0.155825	0.195476	0.176378	0.164835
3.23243	0.179174	0.175651	0.198539	0.620617	0.155816	0.195339	0.176434	0.16487
3.23603	0.179186	0.175747	0.198641	0.620609	0.155807	0.195215	0.176507	0.164892
3.23963	0.179142	0.175863	0.198758	0.620589	0.155796	0.195114	0.176587	0.16491
3.24323	0.179061	0.175982	0.198877	0.62056	0.15579	0.195037	0.176665	0.164928
3.24683	0.178967	0.176082	0.198986	0.620536	0.155798	0.194976	0.176754	0.164947
3.25043	0.178893	0.176148	0.199086	0.620533	0.155821	0.194931	0.176846	0.164964
3.25403	0.178861	0.176193	0.199178	0.620545	0.155852	0.194906	0.17692	0.164976
3.25763	0.178867	0.176229	0.19926	0.62053	0.155892	0.194911	0.17697	0.164983
3.26123	0.178901	0.176274	0.199345	0.620464	0.155944	0.194949	0.177006	0.164983
3.26483	0.178957	0.176333	0.199446	0.620356	0.156011	0.19502	0.17704	0.16497
3.26843	0.179031	0.176412	0.199561	0.620242	0.15609	0.195112	0.177069	0.164955
3.27203	0.179121	0.176495	0.199681	0.620135	0.15617	0.195218	0.177091	0.16495
3.27563	0.17922	0.17656	0.199797	0.620048	0.156236	0.19533	0.177108	0.164958
3.27923	0.179329	0.176607	0.199909	0.619976	0.156289	0.195439	0.17713	0.16497
3.28283	0.179447	0.176658	0.200018	0.619892	0.156332	0.195539	0.177152	0.164983
3.28643	0.179561	0.176731	0.20012	0.619756	0.15636	0.19563	0.177167	0.165001
3.29003	0.179654	0.176822	0.200205	0.619556	0.156369	0.195709	0.177175	0.165017
3.29363	0.179725	0.176929	0.200276	0.6193	0.156357	0.195776	0.177173	0.165023
3.29723	0.179783	0.177047	0.20033	0.619009	0.156327	0.195832	0.177153	0.165024
3.30083	0.179834	0.177165	0.20036	0.618701	0.156284	0.195881	0.177108	0.16503
3.30443	0.179889	0.177279	0.200386	0.618389	0.156235	0.195919	0.177036	0.165034
3.30803	0.179966	0.177385	0.200429	0.618071	0.156204	0.195941	0.176949	0.165027
3.31163	0.180075	0.177496	0.2005	0.617735	0.156213	0.195949	0.176873	0.165019
3.31523	0.180209	0.17763	0.200603	0.61738	0.156258	0.19595	0.176829	0.165021
3.31883	0.18036	0.177795	0.200736	0.617024	0.156314	0.195941	0.176811	0.165033
3.32243	0.180522	0.177982	0.200888	0.616688	0.156366	0.195918	0.176814	0.165045
3.32603	0.180694	0.17818	0.201054	0.616379	0.156409	0.195889	0.176834	0.165061
3.32963	0.180877	0.178382	0.201237	0.616093	0.156439	0.195859	0.176867	0.165084
3.33323	0.181073	0.178579	0.201435	0.615823	0.156457	0.195831	0.176897	0.165098
3.33683	0.181286	0.178756	0.201647	0.615557	0.156479	0.195813	0.17691	0.165085
3.34043	0.181519	0.178913	0.201869	0.615268	0.15652	0.19581	0.17691	0.165048
3.34403	0.18177	0.179075	0.202091	0.614933	0.156569	0.195831	0.176903	0.164997
3.34763	0.182029	0.179261	0.202298	0.614549	0.156604	0.19587	0.176877	0.164932
3.35123	0.182287	0.179459	0.202493	0.614132	0.15662	0.195905	0.176829	0.164869
3.35483	0.182539	0.179665	0.202697	0.6137	0.156627	0.195926	0.176774	0.164841
3.35843	0.182777	0.179893	0.202933	0.613261	0.156636	0.195943	0.176723	0.164869
3.36203	0.182997	0.180138	0.2032	0.612819	0.156659	0.195956	0.176674	0.164932
3.36563	0.183208	0.180392	0.203484	0.612383	0.156703	0.195964	0.176631	0.165011
3.36923	0.183432	0.180674	0.203782	0.611962	0.156766	0.195978	0.176604	0.165095
3.37283	0.183687	0.181006	0.204085	0.611554	0.156831	0.195998	0.176609	0.165171
3.37643	0.183974	0.181386	0.204379	0.611155	0.156875	0.196011	0.176646	0.165223
3.38003	0.184287	0.181808	0.204673	0.610761	0.156888	0.196003	0.176705	0.165257
3.38363	0.184619	0.182266	0.204989	0.610379	0.156886	0.195975	0.176772	0.16529
3.38723	0.184971	0.182748	0.205336	0.61002	0.156883	0.195934	0.176845	0.165322
3.39083	0.185342	0.183241	0.205707	0.609677	0.156884	0.195893	0.17691	0.165323
3.39443	0.185739	0.183728	0.206098	0.609339	0.156898	0.195864	0.176961	0.16528
3.39803	0.186175	0.18421	0.206516	0.60901	0.156924	0.195849	0.177003	0.16521
3.40163	0.186652	0.1847	0.206976	0.608695	0.156958	0.195842	0.177039	0.165131
3.40523	0.187152	0.185197	0.207479	0.608376	0.157006	0.195826	0.177054	0.165056
3.40883	0.187637	0.185694	0.208015	0.608038	0.157066	0.195783	0.177034	0.165011
3.41243	0.188094	0.186198	0.208581	0.607697	0.157134	0.195718	0.176982	0.165017
3.41603	0.188527	0.186716	0.209176	0.607378	0.157199	0.195647	0.176912	0.165064
3.41963	0.188948	0.187239	0.209785	0.607098	0.157249	0.195579	0.176842	0.16513
3.42323	0.189363	0.187769	0.210397	0.606845	0.157275	0.19552	0.176798	0.165199
3.42683	0.189798	0.188322	0.211013	0.606605	0.157276	0.195475	0.176786	0.165263
3.43043	0.190267	0.188913	0.211632	0.606379	0.157263	0.195435	0.176803	0.165321
3.43403	0.190762	0.189545	0.212243	0.606166	0.157248	0.195385	0.176838	0.165378
3.43763	0.191264	0.190205	0.212834	0.605958	0.157237	0.195334	0.176893	0.165435
3.44123	0.191775	0.190884	0.213416	0.605759	0.157224	0.195303	0.176967	0.165491
3.44483	0.192311	0.191567	0.214006	0.605582	0.157217	0.19531	0.177054	0.165544
3.44843	0.192886	0.192249	0.214622	0.605426	0.15722	0.195354	0.177144	0.165598
3.45203	0.193499	0.192933	0.215264	0.605258	0.157234	0.195418	0.17722	0.165649
3.45563	0.194147	0.19363	0.215928	0.605045	0.157263	0.195481	0.177259	0.1657
3.45923	0.19483	0.194357	0.21661	0.604781	0.157317	0.195535	0.177248	0.165753
3.46283	0.19554	0.195131	0.217305	0.604485	0.157392	0.195572	0.177191	0.165804
3.46643	0.196249	0.195945	0.218013	0.60417	0.157474	0.195585	0.177114	0.165846
3.47003	0.196947	0.196783	0.218755	0.603841	0.157549	0.195583	0.177042	0.165866
3.47363	0.197647	0.19764	0.219541	0.603513	0.157611	0.19558	0.176983	0.165852
3.47723	0.198362	0.198521	0.220354	0.603195	0.157661	0.195576	0.176938	0.165808
3.48083	0.199092	0.199438	0.221164	0.602886	0.15769	0.195563	0.176921	0.165742
3.48443	0.199839	0.200399	0.221959	0.60257	0.157687	0.195542	0.17693	0.165659
3.48803	0.200619	0.201391	0.222734	0.602241	0.157661	0.195524	0.176955	0.165565
3.49163	0.201439	0.2024	0.223495	0.60191	0.157631	0.195526	0.177001	0.165479
3.49523	0.202281	0.203408	0.224272	0.601597	0.157602	0.195555	0.177072	0.165414
3.49883	0.203131	0.204392	0.22511	0.601302	0.157573	0.195615	0.177149	0.165379
3.50243	0.203988	0.205334	0.22602	0.601009	0.15755	0.195708	0.177212	0.165382
3.50603	0.204858	0.206255	0.226988	0.600722	0.157537	0.195829	0.177256	0.165421
3.50963	0.205748	0.207182	0.227997	0.600452	0.157531	0.195959	0.177276	0.165489
3.51323	0.206663	0.208128	0.22904	0.600203	0.157529	0.19608	0.177267	0.165573
3.51683	0.207605	0.209091	0.230111	0.59998	0.157534	0.196177	0.177232	0.16566
3.52043	0.208574	0.210066	0.231211	0.59979	0.157554	0.196239	0.177182	0.165739
3.52403	0.209558	0.211059	0.232346	0.599651	0.157602	0.196258	0.177138	0.165815
3.52763	0.210546	0.212081	0.233521	0.599568	0.15767	0.196239	0.177118	0.165891
3.53123	0.211533	0.213142	0.234711	0.599526	0.157749	0.196184	0.177142	0.165959
3.53483	0.212525	0.214252	0.235897	0.59951	0.157832	0.196093	0.177219	0.166006
3.53843	0.213522	0.215423	0.237077	0.599522	0.157917	0.19598	0.177355	0.166025
3.54203	0.214536	0.216647	0.238254	0.599567	0.157999	0.195859	0.17752	0.166022
3.54563	0.215584	0.217911	0.239428	0.59962	0.158068	0.195735	0.177684	0.166014
3.54923	0.216668	0.219224	0.240618	0.599668	0.158117	0.195611	0.177832	0.166024
3.55283	0.217799	0.220592	0.24185	0.59972	0.158139	0.195497	0.177953	0.16607
3.55643	0.218993	0.222014	0.243119	0.59979	0.158144	0.195409	0.178032	0.166164
3.56003	0.220251	0.22349	0.244426	0.599876	0.158144	0.195351	0.178075	0.166303
3.56363	0.221561	0.22502	0.245784	0.599986	0.158148	0.195325	0.17809	0.166455
3.56723	0.222923	0.226589	0.247219	0.600137	0.158167	0.19533	0.17807	0.166599
3.57083	0.224344	0.228188	0.248744	0.600326	0.158219	0.195366	0.178014	0.166739
3.57443	0.225814	0.22983	0.250356	0.60055	0.158301	0.19543	0.177935	0.166885
3.57803	0.227321	0.231543	0.252061	0.600814	0.158405	0.195519	0.177848	0.167036
3.58163	0.228868	0.233341	0.253864	0.601132	0.158531	0.195639	0.177764	0.167182
3.58523	0.230453	0.235218	0.255755	0.601524	0.158677	0.195799	0.177696	0.167312
3.58883	0.232065	0.237173	0.25772	0.602022	0.15884	0.195994	0.177661	0.167412
3.59243	0.233688	0.23922	0.259783	0.602655	0.159022	0.196218	0.177669	0.167471
3.59603	0.235318	0.241376	0.261983	0.603436	0.159214	0.196471	0.177712	0.167481
3.59963	0.236957	0.243644	0.264351	0.604372	0.159399	0.196732	0.177784	0.167461
3.60323	0.238607	0.246038	0.266918	0.605466	0.159567	0.196977	0.177892	0.167452
3.60683	0.240278	0.248591	0.269722	0.606721	0.15972	0.197197	0.178041	0.167478
3.61043	0.241994	0.25133	0.272776	0.608158	0.159855	0.19739	0.178218	0.167536
3.61403	0.243783	0.254261	0.276077	0.609801	0.159978	0.197548	0.178413	0.167626
3.61763	0.245667	0.257405	0.279632	0.611677	0.160094	0.197679	0.178625	0.167752
3.62123	0.24765	0.260809	0.283454	0.613822	0.160212	0.1978	0.178854	0.167901
3.62483	0.249736	0.264515	0.287576	0.616252	0.160347	0.197931	0.179093	0.168064
3.62843	0.251933	0.268554	0.292045	0.618963	0.160507	0.198077	0.179338	0.168243
3.63203	0.254261	0.272962	0.296902	0.621972	0.160688	0.198241	0.179593	0.168452
3.63563	0.256742	0.277789	0.302194	0.625327	0.160891	0.198436	0.179868	0.168695
3.63923	0.259388	0.283085	0.30797	0.629095	0.161123	0.198687	0.180163	0.168958
3.64283	0.26221	0.288888	0.314275	0.633359	0.16138	0.199004	0.180462	0.169222
3.64643	0.265223	0.295231	0.321158	0.638204	0.161654	0.199378	0.180756	0.169477
3.65003	0.268449	0.302169	0.328702	0.643719	0.161941	0.199805	0.181037	0.169713
3.65363	0.271903	0.309768	0.337012	0.649994	0.162242	0.200274	0.181303	0.169915
3.65723	0.275591	0.318087	0.346193	0.657101	0.162557	0.200758	0.181549	0.170079
3.66083	0.279524	0.327187	0.356338	0.665092	0.162879	0.201243	0.181777	0.170223
3.66443	0.283729	0.337149	0.367543	0.674033	0.163198	0.20173	0.182002	0.170354
3.66803	0.288222	0.348067	0.379913	0.684007	0.163516	0.202229	0.182241	0.170461
3.67163	0.293012	0.360036	0.393553	0.695088	0.16384	0.202746	0.1825	0.170544
3.67523	0.298123	0.373158	0.408556	0.707382	0.164169	0.203285	0.182767	0.170624
3.67883	0.303598	0.387537	0.425041	0.721039	0.164498	0.203841	0.183032	0.170716
3.68243	0.309481	0.403287	0.443158	0.736225	0.164831	0.204424	0.183293	0.170825
3.68603	0.315817	0.420533	0.463046	0.753093	0.165174	0.205047	0.183558	0.170955
3.68963	0.322664	0.439388	0.484825	0.77177	0.16553	0.205725	0.183837	0.171119
3.69323	0.330093	0.459957	0.508645	0.792383	0.165899	0.206475	0.184141	0.171319
3.69683	0.338181	0.48239	0.534722	0.815094	0.166283	0.207322	0.184477	0.171551
3.70043	0.346995	0.506864	0.563289	0.840093	0.166683	0.208264	0.184853	0.171815
3.70403	0.356588	0.533557	0.594555	0.867583	0.167103	0.209305	0.185266	0.172129
3.70763	0.367029	0.562648	0.628739	0.897819	0.167543	0.210446	0.185706	0.172505
3.71123	0.378419	0.594339	0.666074	0.931078	0.167999	0.211667	0.186157	0.172936
3.71483	0.390862	0.628848	0.706788	0.967578	0.168474	0.212955	0.186625	0.173405
3.71843	0.404462	0.666382	0.751091	1.00751	0.168973	0.214338	0.187133	0.173905
3.72203	0.419298	0.707132	0.799228	1.05111	0.169499	0.21585	0.187696	0.174422
3.72563	0.435433	0.751307	0.851484	1.09859	0.170051	0.217496	0.188311	0.174945
3.72923	0.452933	0.799159	0.90813	1.15021	0.170628	0.219277	0.188976	0.175473
3.73283	0.471905	0.850938	0.969414	1.20628	0.171227	0.221188	0.189687	0.17601
3.73643	0.492475	0.90688	1.0356	1.26713	0.171849	0.223225	0.190419	0.176552
3.74003	0.514803	0.967235	1.10699	1.33309	0.172501	0.225368	0.191143	0.177099
3.74363	0.539062	1.03225	1.18386	1.40449	0.173193	0.227608	0.191855	0.177638
3.74723	0.565399	1.10213	1.26653	1.48163	0.173941	0.229963	0.192583	0.178168
3.75083	0.593904	1.17711	1.35539	1.56483	0.174756	0.232473	0.193357	0.178696
3.75443	0.624669	1.25745	1.45087	1.65432	0.175627	0.235155	0.194191	0.179219
3.75803	0.657833	1.34346	1.55331	1.7504	0.176532	0.237992	0.195081	0.17974
3.76163	0.693573	1.43547	1.66305	1.85338	0.177456	0.240981	0.196019	0.180271
3.76523	0.732068	1.53379	1.78043	1.9636	0.178395	0.244132	0.196993	0.180815
3.76883	0.77349	1.63866	1.90573	2.08143	0.179364	0.247461	0.197996	0.18137
3.77243	0.818012	1.75024	2.03918	2.20728	0.180379	0.250972	0.199036	0.181959
3.77603	0.865768	1.86868	2.18097	2.34154	0.181451	0.254685	0.200137	0.18259
3.77963	0.916853	1.9941	2.33145	2.48455	0.182574	0.258629	0.201316	0.183267
3.78323	0.971381	2.12671	2.49097	2.63662	0.183736	0.262833	0.202575	0.183989
3.78683	1.02955	2.26683	2.65975	2.79801	0.184928	0.267305	0.203889	0.184754
3.79043	1.09158	2.41485	2.838	2.96898	0.186146	0.272048	0.205235	0.185549
3.79403	1.15771	2.57112	3.02591	3.14984	0.187404	0.277071	0.20659	0.186376
3.79763	1.2282	2.73595	3.22359	3.34087	0.18872	0.282386	0.207964	0.18724
3.80123	1.3033	2.90948	3.43119	3.5423	0.190108	0.288003	0.209378	0.188147
3.80483	1.38323	3.09176	3.64903	3.75424	0.191576	0.293926	0.210863	0.189102
3.80843	1.46816	3.2829	3.87749	3.97672	0.193128	0.300177	0.212442	0.190108
3.81203	1.55822	3.48301	4.11683	4.20976	0.194767	0.306795	0.214136	0.191163
3.81563	1.65354	3.69224	4.36719	4.45337	0.1965	0.313799	0.215942	0.192262
3.81923	1.75424	3.91078	4.62861	4.70761	0.198328	0.321189	0.217832	0.193402
3.82283	1.86044	4.13872	4.901	4.97256	0.200252	0.328989	0.219791	0.194568
3.82643	1.97221	4.37588	5.18419	5.24841	0.20228	0.337218	0.221824	0.195748
3.83003	2.08964	4.62212	5.47817	5.53533	0.204429	0.345883	0.223946	0.196928
3.83363	2.21281	4.87732	5.78324	5.83338	0.206715	0.354991	0.22617	0.198105
3.83723	2.34178	5.14138	6.09964	6.14251	0.209143	0.364559	0.2285	0.199287
3.84083	2.47653	5.4143	6.42726	6.46286	0.211703	0.374591	0.230933	0.2005
3.84443	2.61709	5.69616	6.76586	6.79458	0.214386	0.385072	0.233461	0.201769
3.84803	2.76354	5.98691	7.11525	7.13755	0.217194	0.395986	0.23607	0.203095
3.85163	2.91597	6.28615	7.47501	7.49142	0.220126	0.407328	0.238746	0.204468
3.85523	3.0744	6.59335	7.84455	7.85586	0.223173	0.419105	0.241518	0.205883
3.85883	3.23879	6.90805	8.22339	8.23048	0.226341	0.431337	0.244431	0.207343
3.86243	3.40912	7.23001	8.611	8.61471	0.229643	0.444052	0.247505	0.208864
3.86603	3.58536	7.55898	9.00686	9.0078	0.233076	0.457294	0.250739	0.210474
3.86963	3.76745	7.89461	9.4105	9.40904	0.23662	0.471096	0.254121	0.212188
3.87323	3.95526	8.23649	9.82132	9.81804	0.240277	0.48548	0.257641	0.214
3.87683	4.14856	8.58417	10.2387	10.2343	0.24408	0.500466	0.261295	0.215887
3.88043	4.34705	8.93679	10.6622	10.6572	0.248055	0.516084	0.265081	0.217818
3.88403	4.55036	9.2933	11.091	11.086	0.252211	0.53236	0.269004	0.219778
3.88763	4.75811	9.65301	11.5246	11.5205	0.256547	0.549329	0.273074	0.221775
3.89123	4.97003	10.0157	11.9623	11.96	0.261082	0.567012	0.277289	0.223835
3.89483	5.18594	10.3812	12.4036	12.4034	0.265827	0.585407	0.281641	0.225976
3.89843	5.40568	10.749	12.8478	12.8498	0.270784	0.604492	0.286115	0.22821
3.90203	5.62913	11.1184	13.2944	13.2988	0.275955	0.624236	0.290715	0.230535
3.90563	5.85601	11.4887	13.7428	13.7499	0.28136	0.644598	0.295457	0.232947
3.90923	6.08583	11.8591	14.1915	14.2028	0.287029	0.665551	0.300365	0.235458
3.91283	6.31802	12.2286	14.6397	14.6571	0.292979	0.687089	0.305447	0.238084
3.91643	6.55225	12.5965	15.0866	15.1119	0.299217	0.709214	0.310706	0.240829
3.92003	6.78824	12.9626	15.5316	15.566	0.305756	0.731915	0.316143	0.243691
3.92363	7.02565	13.3267	15.9736	16.0178	0.31262	0.755187	0.321769	0.246678
3.92723	7.26413	13.6881	16.4122	16.4661	0.319812	0.779032	0.327587	0.249783
3.93083	7.50326	14.0465	16.8466	16.91	0.327335	0.80346	0.333597	0.252976
3.93443	7.74244	14.4009	17.2761	17.3483	0.335199	0.828479	0.339793	0.256235
3.93803	7.98084	14.7501	17.6993	17.7805	0.343413	0.85409	0.346155	0.259566
3.94163	8.21752	15.0934	18.1152	18.2059	0.351983	0.880289	0.352645	0.262983
3.94523	8.45171	15.4302	18.5228	18.6236	0.36091	0.907074	0.359233	0.266487
3.94883	8.68327	15.7595	18.9215	19.0321	0.370185	0.934407	0.365914	0.270069
3.95243	8.91222	16.0806	19.31	19.4304	0.379803	0.962218	0.372704	0.273726
3.95603	9.13826	16.3929	19.6871	19.818	0.389762	0.990488	0.379632	0.277465
3.95963	9.36104	16.6965	20.0518	20.1948	0.400043	1.01924	0.386726	0.281279
3.96323	9.58041	16.9906	20.4031	20.5602	0.410647	1.04847	0.394006	0.285152
3.96683	9.79594	17.2743	20.7393	20.9139	0.421604	1.07816	0.401471	0.289096
3.97043	10.0069	17.5467	21.0598	21.2559	0.432921	1.10831	0.409108	0.293149
3.97403	10.2126	17.8075	21.365	21.5863	0.444583	1.13885	0.416895	0.297304
3.97763	10.413	18.056	21.6555	21.9043	0.456607	1.16971	0.424841	0.301517
3.98123	10.6079	18.2917	21.9316	22.2086	0.469009	1.20084	0.432958	0.305767
3.98483	10.7969	18.5143	22.1935	22.4983	0.481777	1.23226	0.441228	0.310059
3.98843	10.9794	18.7242	22.441	22.7725	0.494889	1.26402	0.449606	0.314389
3.99203	11.1549	18.9216	22.6733	23.0297	0.50835	1.29615	0.458055	0.318753
3.99563	11.3229	19.1058	22.8897	23.2684	0.522162	1.3286	0.466544	0.323162
3.99923	11.4829	19.2758	23.0898	23.4881	0.536298	1.36124	0.475041	0.327642
4.00283	11.6344	19.4312	23.2737	23.6889	0.550711	1.39394	0.483522	0.332205
4.00643	11.7774	19.5718	23.4416	23.8707	0.565393	1.42656	0.492004	0.33683
4.01003	11.9119	19.6976	23.5927	24.0333	0.580367	1.459	0.500529	0.341501
4.01363	12.0378	19.809	23.7259	24.1765	0.595644	1.49127	0.509116	0.346241
4.01723	12.1547	19.9064	23.8405	24.3012	0.61122	1.52342	0.517751	0.351067
4.02083	12.2621	19.9899	23.9361	24.408	0.6271	1.5554	0.526423	0.355953
4.02443	12.3599	20.0593	24.0127	24.4976	0.643275	1.58715	0.535132	0.360886
4.02803	12.4478	20.1144	24.0715	24.5707	0.659704	1.61859	0.543867	0.365875
4.03163	12.5264	20.1548	24.114	24.6282	0.676337	1.64966	0.552609	0.370915
4.03523	12.5959	20.1805	24.1411	24.6709	0.693182	1.68034	0.561359	0.37598
4.03883	12.6565	20.1919	24.1536	24.6987	0.71026	1.71063	0.570131	0.381042
4.04243	12.708	20.1896	24.1519	24.7115	0.727577	1.74053	0.578925	0.386069
4.04603	12.7502	20.1736	24.1359	24.709	0.745104	1.77005	0.58773	0.391038
4.04963	12.783	20.1437	24.1052	24.6914	0.762821	1.79918	0.596518	0.39593
4.05323	12.8066	20.0997	24.0594	24.6575	0.780667	1.82784	0.605243	0.400727
4.05683	12.8211	20.0421	23.9987	24.6067	0.798595	1.8559	0.61386	0.405437
4.06043	12.827	19.9712	23.9238	24.5392	0.816593	1.88332	0.622357	0.410089
4.06403	12.8247	19.8874	23.8346	24.4564	0.834665	1.91003	0.630735	0.414705
4.06763	12.814	19.7914	23.7312	24.3594	0.852814	1.93596	0.638984	0.419292
4.07123	12.7945	19.6836	23.6139	24.2488	0.871033	1.96099	0.647093	0.423852
4.07483	12.7663	19.5647	23.4833	24.1243	0.889283	1.98507	0.655058	0.428376
4.07843	12.7295	19.4352	23.3392	23.9856	0.907493	2.00826	0.662855	0.43286
4.08203	12.6848	19.2954	23.1814	23.8321	0.925611	2.03061	0.670438	0.437317
4.08563	12.633	19.1464	23.0109	23.6635	0.943609	2.05214	0.677781	0.441753
4.08923	12.5744	18.9891	22.8292	23.4805	0.961475	2.07291	0.684924	0.446169
4.09283	12.5094	18.8238	22.637	23.2854	0.979211	2.09296	0.691914	0.450573
4.09643	12.438	18.651	22.4341	23.0801	0.996819	2.11227	0.698776	0.454937
4.10003	12.3603	18.4707	22.2207	22.8649	1.0143	2.13075	0.705487	0.459205
4.10363	12.2762	18.2828	21.9978	22.6394	1.03163	2.14835	0.712036	0.463347
4.10723	12.1858	18.0881	21.7653	22.4036	1.04877	2.1651	0.718399	0.467347
4.11083	12.0893	17.8871	21.523	22.1586	1.06568	2.18095	0.724535	0.471202
4.11443	11.9871	17.6802	21.2717	21.9053	1.08231	2.19583	0.730409	0.474935
4.11803	11.8791	17.4682	21.0131	21.6455	1.09864	2.20964	0.736037	0.478569
4.12163	11.7654	17.2519	20.7484	21.3809	1.11469	2.22232	0.741432	0.4821
4.12523	11.6462	17.0313	20.4779	21.1125	1.13044	2.23375	0.746565	0.485515
4.12883	11.5226	16.8064	20.2024	20.8403	1.1459	2.24395	0.751404	0.488812
4.13243	11.395	16.5779	19.9233	20.5636	1.16103	2.25301	0.75593	0.491974
4.13603	11.2638	16.3463	19.6416	20.282	1.17578	2.26102	0.760143	0.495001
4.13963	11.1291	16.1121	19.3572	19.9963	1.1901	2.26803	0.76407	0.497899
4.14323	10.9917	15.8759	19.0696	19.7074	1.20393	2.27412	0.767762	0.500678
4.14683	10.8514	15.6378	18.7794	19.4159	1.21726	2.27936	0.771271	0.503343
4.15043	10.7084	15.3985	18.4872	19.1223	1.23012	2.28381	0.774624	0.505885
4.15403	10.5629	15.1585	18.193	18.8268	1.24254	2.28749	0.777819	0.50828
4.15763	10.4156	14.918	17.8979	18.53	1.25452	2.29043	0.780815	0.510513
4.16123	10.2672	14.6773	17.603	18.2317	1.26605	2.29262	0.783579	0.512583
4.16483	10.1174	14.4368	17.3087	17.9323	1.27713	2.29393	0.786097	0.514483
4.16843	9.96651	14.1963	17.015	17.6323	1.28775	2.29424	0.788365	0.516221
4.17203	9.81465	13.9561	16.7219	17.3324	1.29789	2.29349	0.790381	0.517818
4.17563	9.66214	13.7162	16.4295	17.0332	1.30757	2.29169	0.792152	0.519295
4.17923	9.50909	13.4774	16.1383	16.7345	1.31681	2.28887	0.793641	0.52065
4.18283	9.35584	13.2404	15.8491	16.4365	1.32564	2.28508	0.794795	0.521875
4.18643	9.20297	13.0056	15.5626	16.1398	1.33405	2.28038	0.795578	0.522947
4.19003	9.05083	12.7728	15.2789	15.8448	1.34205	2.27478	0.795995	0.523864
4.19363	8.89936	12.5416	14.9975	15.552	1.34961	2.26828	0.796088	0.524631
4.19723	8.74841	12.3119	14.718	15.2619	1.35671	2.26092	0.795947	0.525256
4.20083	8.59786	12.0835	14.4404	14.9755	1.36328	2.25281	0.795653	0.525747
4.20443	8.44766	11.8566	14.1647	14.6932	1.36932	2.24407	0.795234	0.526127
4.20803	8.29796	11.6314	13.891	14.4146	1.37483	2.23476	0.794699	0.526408
4.21163	8.14906	11.4083	13.6196	14.1397	1.37977	2.22485	0.794024	0.526581
4.21523	8.00106	11.1873	13.3513	13.8682	1.38414	2.21435	0.793173	0.526628
4.21883	7.85412	10.9683	13.0865	13.6001	1.38797	2.20325	0.792123	0.526526
4.22243	7.7085	10.7512	12.825	13.3349	1.39125	2.19159	0.790883	0.526268
4.22603	7.56443	10.5363	12.5669	13.0725	1.394	2.17938	0.789461	0.525857
4.22963	7.42193	10.3243	12.3124	12.8131	1.39619	2.16673	0.787854	0.525296
4.23323	7.28118	10.1154	12.0616	12.5566	1.39786	2.15363	0.786044	0.524601
4.23683	7.14238	9.91002	11.8146	12.3032	1.39901	2.14006	0.784002	0.523797
4.24043	7.0056	9.70839	11.5715	12.0529	1.39964	2.12594	0.781727	0.522901
4.24403	6.87061	9.51067	11.3329	11.8058	1.39973	2.11127	0.779228	0.521914
4.24763	6.73721	9.31675	11.0991	11.5623	1.39935	2.09612	0.776525	0.520845
4.25123	6.60553	9.12649	10.8699	11.3226	1.39854	2.08059	0.773664	0.5197
4.25483	6.47573	8.93976	10.6449	11.0871	1.39735	2.06474	0.770702	0.518496
4.25843	6.34773	8.75651	10.4239	10.8561	1.39577	2.04856	0.767661	0.51724
4.26203	6.22138	8.57654	10.2068	10.6302	1.39381	2.03197	0.764532	0.515925
4.26563	6.09672	8.39964	9.99393	10.4094	1.3915	2.01494	0.761308	0.514548
4.26923	5.97375	8.22571	9.78522	10.1938	1.38884	1.99753	0.757971	0.513118
4.27283	5.85245	8.05477	9.58074	9.9832	1.38584	1.97984	0.754492	0.511644
4.27643	5.73296	7.88675	9.38041	9.77721	1.38253	1.96203	0.750874	0.510126
4.28003	5.61552	7.72175	9.18401	9.57554	1.37889	1.94419	0.747145	0.508556
4.28363	5.50036	7.56009	8.99126	9.37789	1.3749	1.9263	0.743315	0.506924
4.28723	5.38764	7.40201	8.80209	9.18404	1.37053	1.90828	0.739364	0.505218
4.29083	5.27731	7.24751	8.61666	8.99394	1.36577	1.89	0.73528	0.503432
4.29443	5.16927	7.09658	8.43514	8.80766	1.36063	1.87142	0.731047	0.501584
4.29803	5.06348	6.94898	8.2574	8.62525	1.35512	1.8526	0.72666	0.499708
4.30163	4.95991	6.80432	8.08325	8.4468	1.34932	1.83365	0.722154	0.497819
4.30523	4.85848	6.66237	7.91266	8.27225	1.34324	1.81464	0.71757	0.49591
4.30883	4.75903	6.52331	7.74556	8.10133	1.33686	1.79562	0.712934	0.493974
4.31243	4.66144	6.38729	7.58184	7.93376	1.33016	1.77656	0.708247	0.491999
4.31603	4.56567	6.25438	7.42156	7.76942	1.32315	1.7574	0.703504	0.489959
4.31963	4.47169	6.12456	7.26492	7.6084	1.31585	1.73814	0.698708	0.487847
4.32323	4.37941	5.99771	7.11196	7.45097	1.30829	1.71884	0.693879	0.48567
4.32683	4.28888	5.87357	6.96248	7.29728	1.30053	1.69959	0.689037	0.483421
4.33043	4.20027	5.75194	6.81641	7.14735	1.29257	1.68046	0.684197	0.48108
4.33403	4.11364	5.63284	6.67396	7.001	1.28443	1.66148	0.679372	0.478648
4.33763	4.02888	5.51643	6.53529	6.85797	1.27609	1.64263	0.674551	0.476159
4.34123	3.94596	5.40282	6.40026	6.71805	1.26752	1.62384	0.669711	0.473632
4.34483	3.86494	5.29197	6.26881	6.58126	1.25871	1.60505	0.664864	0.471067
4.34843	3.78588	5.18364	6.14093	6.44784	1.24971	1.58624	0.660042	0.468466
4.35203	3.70882	5.07767	6.01651	6.31797	1.24058	1.56742	0.655266	0.46583
4.35563	3.63374	4.97394	5.89521	6.19164	1.23132	1.54864	0.650527	0.463156
4.35923	3.56061	4.87251	5.77687	6.06865	1.22195	1.52996	0.64579	0.460448
4.36283	3.48931	4.7735	5.66144	5.94877	1.21246	1.51141	0.641015	0.457743
4.36643	3.41965	4.67708	5.54881	5.83177	1.20287	1.49302	0.636184	0.455082
4.37003	3.35153	4.58329	5.43871	5.71751	1.19317	1.47485	0.6313	0.452476
4.37363	3.28497	4.49203	5.33086	5.60591	1.18338	1.45691	0.62638	0.449895
4.37723	3.22003	4.40313	5.22526	5.49695	1.17351	1.4392	0.621447	0.447325
4.38083	3.15672	4.31635	5.12194	5.39062	1.16359	1.4217	0.616511	0.444766
4.38443	3.09502	4.23158	5.02088	5.28675	1.15365	1.40437	0.611569	0.4422
4.38803	3.03478	4.14892	4.92216	5.18524	1.14369	1.38719	0.606602	0.439623
4.39163	2.97589	4.06842	4.8259	5.08603	1.13373	1.37014	0.601609	0.437057
4.39523	2.91831	3.98989	4.73207	4.98914	1.12376	1.35326	0.596627	0.434523
4.39883	2.862	3.91312	4.64051	4.89448	1.11375	1.33658	0.591721	0.432028
4.40243	2.80693	3.83799	4.5512	4.80204	1.10367	1.32016	0.586916	0.429595
4.40603	2.75315	3.76438	4.46422	4.71178	1.09353	1.30397	0.582209	0.427238
4.40963	2.70065	3.69225	4.37958	4.62362	1.08334	1.28797	0.577594	0.424956
4.41323	2.64936	3.62175	4.29729	4.53749	1.07312	1.2721	0.573058	0.422736
4.41683	2.59922	3.55307	4.2173	4.45347	1.06292	1.25635	0.568567	0.420556
4.42043	2.55021	3.48636	4.13954	4.37167	1.05276	1.24077	0.564108	0.418394
4.42403	2.50232	3.42157	4.06377	4.29212	1.04266	1.22536	0.559698	0.416254
4.42763	2.45558	3.35859	3.98967	4.21482	1.03259	1.21019	0.555356	0.414144
4.43123	2.40998	3.29726	3.91711	4.13961	1.02258	1.19527	0.55108	0.412071
4.43483	2.36554	3.23756	3.84616	4.06629	1.01262	1.18054	0.546874	0.410043
4.43843	2.32224	3.1795	3.77692	3.99475	1.00268	1.16594	0.542735	0.408045
4.44203	2.28006	3.12305	3.7094	3.92498	0.992768	1.15149	0.53867	0.406044
4.44563	2.23896	3.06818	3.64364	3.85703	0.982908	1.13729	0.534682	0.404021
4.44923	2.19886	3.0148	3.57962	3.79094	0.973111	1.12336	0.530781	0.401979
4.45283	2.15977	2.96281	3.51723	3.72665	0.963365	1.10973	0.526986	0.399925
4.45643	2.12165	2.91202	3.45637	3.66399	0.953664	1.09637	0.523315	0.397888
4.46003	2.08446	2.86232	3.397	3.60273	0.944002	1.08328	0.519766	0.395907
4.46363	2.04816	2.81369	3.33914	3.54271	0.934362	1.07043	0.516333	0.394009
4.46723	2.01273	2.76615	3.28282	3.48398	0.924737	1.05779	0.513016	0.392216
4.47083	1.97818	2.71971	3.22794	3.42663	0.915168	1.04534	0.509785	0.390525
4.47443	1.94452	2.67436	3.17434	3.3707	0.905712	1.03313	0.5066	0.38892
4.47803	1.91171	2.63007	3.12189	3.31613	0.896402	1.02113	0.503462	0.387398
4.48163	1.87978	2.58681	3.07056	3.26288	0.887235	1.0093	0.500383	0.385976
4.48523	1.84875	2.5445	3.02039	3.21095	0.878213	0.997594	0.497367	0.384665
4.48883	1.81859	2.50312	2.97146	3.16027	0.869346	0.986032	0.494423	0.383478
4.49243	1.78926	2.46263	2.92381	3.11076	0.860636	0.974659	0.491561	0.382425
4.49604	1.7607	2.42304	2.87742	3.06243	0.852058	0.963527	0.488764	0.381493
4.49964	1.73293	2.38442	2.8323	3.01529	0.843595	0.952653	0.486006	0.38065
4.50324	1.70585	2.34683	2.78838	2.96925	0.835268	0.942047	0.483273	0.379871
4.50684	1.67936	2.31025	2.74555	2.92421	0.827084	0.931731	0.48058	0.379145
4.51044	1.65342	2.27462	2.70377	2.88018	0.819011	0.921693	0.477967	0.378467
4.51404	1.62803	2.23987	2.66305	2.83717	0.811005	0.911891	0.475463	0.377831
4.51764	1.60315	2.20594	2.62336	2.79517	0.803049	0.902296	0.473083	0.377235
4.52124	1.57882	2.17276	2.5846	2.75411	0.795125	0.892913	0.47083	0.376682
4.52484	1.55507	2.14031	2.54667	2.71393	0.787216	0.883756	0.468673	0.376171
4.52844	1.5319	2.10868	2.50955	2.67463	0.779329	0.874836	0.466567	0.37571
4.53204	1.50928	2.07796	2.47325	2.63626	0.771525	0.866148	0.464499	0.375324
4.53564	1.48719	2.04808	2.43775	2.59886	0.763894	0.857698	0.462495	0.37503
4.53924	1.46562	2.01889	2.40297	2.56243	0.75648	0.84947	0.460578	0.37483
4.54284	1.44464	1.99035	2.36897	2.52689	0.749279	0.841406	0.458767	0.374713
4.54644	1.42428	1.96245	2.33585	2.49218	0.742288	0.833451	0.457055	0.374655
4.55004	1.4045	1.93512	2.30364	2.4583	0.735519	0.825595	0.455424	0.374626
4.55364	1.38531	1.90833	2.27226	2.42528	0.728953	0.817868	0.453845	0.374607
4.55724	1.36665	1.88212	2.24169	2.39311	0.722574	0.810284	0.452293	0.374595
4.56084	1.34843	1.85658	2.21188	2.36182	0.716389	0.802842	0.450764	0.374589
4.56444	1.33058	1.83168	2.18278	2.33145	0.710404	0.795549	0.449284	0.374584
4.56804	1.31312	1.80738	2.15428	2.30195	0.704578	0.788407	0.447889	0.374565
4.57164	1.29613	1.7837	2.12633	2.27318	0.698836	0.781408	0.446591	0.37453
4.57524	1.27963	1.76067	2.09903	2.24499	0.693123	0.774563	0.445373	0.374481
4.57884	1.26357	1.73826	2.07239	2.21737	0.68743	0.767904	0.444199	0.374407
4.58244	1.24786	1.71645	2.04634	2.19033	0.681771	0.761423	0.443045	0.374317
4.58604	1.23245	1.69521	2.02083	2.16384	0.676153	0.755083	0.441904	0.374251
4.58964	1.2173	1.67454	1.99586	2.13789	0.670613	0.748857	0.440757	0.374238
4.59324	1.20243	1.65443	1.97142	2.11249	0.665192	0.742712	0.439597	0.374279
4.59684	1.18786	1.63479	1.94755	2.08773	0.659903	0.736622	0.438451	0.374358
4.60044	1.17365	1.61555	1.92431	2.06357	0.654717	0.730589	0.437335	0.374469
4.60404	1.15981	1.59668	1.90178	2.03997	0.649623	0.724625	0.436224	0.374601
4.60764	1.14633	1.57816	1.88	2.01688	0.644623	0.718733	0.435087	0.374738
4.61124	1.13316	1.55995	1.85888	1.99431	0.639713	0.712918	0.4339	0.37485
4.61484	1.12029	1.54207	1.83831	1.97227	0.634877	0.707185	0.432649	0.37492
4.61844	1.10775	1.5245	1.81821	1.95081	0.630083	0.701567	0.431315	0.374939
4.62204	1.09557	1.50727	1.79851	1.9299	0.625325	0.696119	0.429888	0.374882
4.62564	1.0837	1.49047	1.77913	1.90954	0.620606	0.690869	0.428368	0.37471
4.62924	1.0721	1.47414	1.76007	1.88966	0.615926	0.685822	0.426778	0.374407
4.63284	1.06076	1.45829	1.74132	1.87019	0.611279	0.68099	0.42514	0.373979
4.63644	1.04967	1.44296	1.72288	1.85103	0.606687	0.676356	0.423471	0.373444
4.64004	1.03883	1.42813	1.70478	1.83217	0.602164	0.671857	0.421781	0.372817
4.64364	1.02819	1.41368	1.68699	1.81367	0.597699	0.667447	0.420075	0.372107
4.64724	1.01777	1.39953	1.66956	1.7956	0.593286	0.663104	0.418376	0.371322
4.65084	1.00756	1.38566	1.65259	1.77796	0.588941	0.658781	0.416698	0.370473
4.65444	0.997542	1.3721	1.63606	1.76075	0.584692	0.654431	0.415031	0.369564
4.65804	0.987708	1.35885	1.61993	1.7439	0.580546	0.650034	0.413367	0.368591
4.66164	0.978127	1.34591	1.60422	1.72739	0.576497	0.64561	0.411721	0.367551
4.66524	0.96886	1.3333	1.58899	1.71122	0.572533	0.641186	0.4101	0.366455
4.66884	0.959883	1.32102	1.57421	1.69538	0.568636	0.636796	0.408467	0.36531
4.67244	0.951129	1.30903	1.55984	1.67988	0.56476	0.632456	0.406778	0.364099
4.67604	0.942554	1.29731	1.54591	1.66472	0.560864	0.628185	0.405004	0.362779
4.67964	0.93414	1.28589	1.53241	1.64989	0.556956	0.62399	0.403139	0.361345
4.68324	0.925865	1.27476	1.51928	1.63539	0.553069	0.619845	0.401168	0.359818
4.68684	0.917714	1.26393	1.50639	1.62118	0.549215	0.615718	0.399089	0.358197
4.69044	0.909691	1.25339	1.49371	1.60721	0.545395	0.611615	0.396922	0.356467
4.69404	0.901808	1.24316	1.48127	1.59351	0.541614	0.607569	0.394703	0.35465
4.69764	0.894046	1.23317	1.46902	1.58013	0.537866	0.603601	0.392444	0.352775
4.70124	0.886391	1.22333	1.4569	1.5671	0.534121	0.599704	0.390149	0.350844
4.70484	0.878872	1.21355	1.44495	1.55441	0.530365	0.595853	0.387831	0.348847
4.70844	0.871548	1.20382	1.43321	1.54207	0.526612	0.59202	0.38551	0.346808
4.71204	0.864456	1.19413	1.42166	1.53007	0.522898	0.588175	0.383204	0.344761
4.71564	0.857604	1.18454	1.41027	1.51832	0.519236	0.584296	0.380919	0.342693
4.71924	0.850972	1.17514	1.39906	1.50677	0.5156	0.580392	0.37864	0.340561
4.72284	0.844544	1.16602	1.38807	1.49541	0.511971	0.576518	0.376348	0.338355
4.72644	0.838293	1.15715	1.37731	1.48423	0.508357	0.572738	0.374016	0.336094
4.73004	0.832179	1.14844	1.36678	1.47327	0.504756	0.569074	0.371629	0.333764
4.73364	0.826188	1.13984	1.3565	1.46249	0.501176	0.565493	0.369167	0.331354
4.73724	0.820341	1.13138	1.34652	1.45188	0.497654	0.561957	0.366625	0.328893
4.74084	0.81464	1.12307	1.33683	1.44141	0.494209	0.558451	0.36402	0.326397
4.74444	0.809042	1.11495	1.32739	1.43107	0.490811	0.554962	0.361376	0.323852
4.74804	0.803516	1.10704	1.3182	1.42087	0.487437	0.551472	0.358698	0.321256
4.75164	0.798054	1.09936	1.30926	1.41081	0.484068	0.547997	0.355993	0.31864
4.75524	0.792632	1.09186	1.30054	1.40093	0.480703	0.544562	0.353283	0.316036
4.75884	0.787234	1.08449	1.29197	1.39128	0.477357	0.541167	0.350588	0.313472
4.76244	0.781904	1.07723	1.28351	1.38186	0.474046	0.537773	0.347921	0.310956
4.76604	0.776711	1.0701	1.27518	1.37265	0.470771	0.534344	0.345299	0.308494
4.76964	0.771673	1.06311	1.26695	1.36364	0.467527	0.530872	0.342737	0.306071
4.77324	0.766755	1.05626	1.25879	1.35485	0.4643	0.527386	0.34023	0.303672
4.77684	0.761932	1.04957	1.25069	1.34627	0.461084	0.523901	0.337767	0.3013
4.78044	0.757184	1.04303	1.24266	1.33782	0.457908	0.520432	0.335344	0.298961
4.78404	0.752487	1.03665	1.23468	1.32948	0.454794	0.517009	0.332963	0.296651
4.78764	0.747842	1.03039	1.22667	1.32123	0.451726	0.513647	0.330617	0.294359
4.79124	0.743292	1.02424	1.21863	1.31306	0.448693	0.510328	0.328291	0.29208
4.79484	0.738882	1.01817	1.21064	1.30494	0.445685	0.507044	0.325982	0.289795
4.79844	0.734613	1.01215	1.20277	1.29688	0.442691	0.503826	0.323693	0.287492
4.80204	0.730459	1.00621	1.19508	1.28892	0.439708	0.500685	0.321411	0.285187
4.80564	0.726395	1.00036	1.18759	1.28106	0.436757	0.497607	0.319124	0.282921
4.80924	0.722402	0.994645	1.18032	1.27332	0.433855	0.494574	0.316848	0.28071
4.81284	0.71844	0.989047	1.17324	1.26571	0.43101	0.491565	0.314609	0.278546
4.81644	0.714478	0.983534	1.1663	1.25821	0.428199	0.488563	0.31241	0.276422
4.82004	0.710535	0.978061	1.15948	1.25081	0.425392	0.485572	0.310249	0.274334
4.82364	0.706638	0.972602	1.15279	1.24352	0.422591	0.482611	0.308138	0.272266
4.82724	0.702779	0.967128	1.14626	1.23633	0.419822	0.479708	0.3061	0.270214
4.83084	0.698939	0.961635	1.13988	1.22923	0.417095	0.476867	0.304136	0.268199
4.83444	0.695116	0.956143	1.13362	1.22219	0.41441	0.474067	0.302231	0.266249
4.83804	0.691296	0.950693	1.12743	1.21526	0.411779	0.471283	0.300383	0.264364
4.84164	0.687459	0.945319	1.12132	1.20847	0.409196	0.46851	0.298606	0.262534
4.84524	0.683615	0.940034	1.11533	1.20179	0.406642	0.465753	0.296889	0.260743
4.84884	0.679815	0.934859	1.10948	1.19518	0.404113	0.46302	0.295204	0.258985
4.85244	0.676117	0.929822	1.10377	1.18867	0.401628	0.46032	0.293528	0.257255
4.85604	0.672549	0.924926	1.09816	1.18226	0.399209	0.457652	0.291845	0.255549
4.85964	0.669085	0.920149	1.09263	1.17592	0.396867	0.455007	0.29014	0.253867
4.86324	0.665679	0.915486	1.08711	1.16967	0.394588	0.452384	0.288404	0.252217
4.86684	0.662327	0.910945	1.08155	1.16354	0.392365	0.44979	0.286649	0.250612
4.87044	0.659034	0.906505	1.07596	1.15754	0.390201	0.44723	0.2849	0.24906
4.87404	0.655792	0.902136	1.07037	1.15164	0.388082	0.444707	0.283176	0.247564
4.87764	0.652601	0.897817	1.0648	1.14582	0.385987	0.44222	0.281485	0.24612
4.88124	0.649474	0.893535	1.05922	1.14009	0.38391	0.439765	0.279823	0.244731
4.88484	0.646396	0.889271	1.05361	1.13442	0.381845	0.437334	0.278189	0.2434
4.88844	0.643322	0.885019	1.04804	1.1288	0.379783	0.434931	0.276615	0.242122
4.89204	0.640223	0.880776	1.04257	1.12328	0.377729	0.43256	0.275139	0.240897
4.89564	0.637106	0.87656	1.03723	1.11787	0.375714	0.430234	0.27378	0.239742
4.89924	0.634011	0.872405	1.03204	1.11257	0.373761	0.427944	0.272527	0.238669
4.90284	0.630962	0.868337	1.02704	1.10732	0.371867	0.42567	0.271348	0.237659
4.90644	0.627953	0.864357	1.02221	1.10212	0.370017	0.423403	0.270207	0.236679
4.91004	0.624985	0.86045	1.01747	1.09696	0.368193	0.421165	0.269079	0.235704
4.91364	0.622058	0.8566	1.01278	1.09178	0.366385	0.418981	0.267951	0.234721
4.91724	0.619156	0.852783	1.00814	1.08655	0.36459	0.416862	0.266829	0.233727
4.92084	0.616276	0.848964	1.00354	1.08128	0.362811	0.414805	0.265735	0.232728
4.92444	0.613436	0.845122	0.998953	1.07601	0.361069	0.412814	0.264674	0.231746
4.92804	0.610646	0.841279	0.994352	1.07075	0.359377	0.410885	0.263617	0.230798
4.93164	0.607915	0.83746	0.989748	1.06554	0.357718	0.408991	0.262535	0.22988
4.93524	0.605255	0.833677	0.985151	1.06043	0.356066	0.407112	0.261428	0.22898
4.93884	0.602655	0.82994	0.98054	1.05546	0.354419	0.405258	0.260316	0.228099
4.94244	0.600086	0.826269	0.97593	1.05062	0.352792	0.403447	0.259217	0.227245
4.94604	0.597539	0.822669	0.971382	1.04586	0.351194	0.401665	0.258144	0.226421
4.94964	0.59502	0.819102	0.966923	1.04119	0.349625	0.399887	0.257098	0.225639
4.95324	0.592536	0.815557	0.962537	1.0366	0.348092	0.398113	0.256087	0.224908
4.95684	0.590082	0.812048	0.958238	1.0321	0.346592	0.396363	0.255105	0.224206
4.96044	0.58766	0.808592	0.954067	1.02769	0.34511	0.394644	0.254148	0.2235
4.96404	0.585271	0.805175	0.950024	1.02337	0.343622	0.392951	0.253219	0.222773
4.96764	0.58292	0.801803	0.946091	1.01909	0.342114	0.39129	0.252332	0.222022
4.97124	0.580586	0.798474	0.942275	1.01479	0.340606	0.389671	0.251488	0.221253
4.97484	0.578269	0.795161	0.938573	1.01041	0.339121	0.388074	0.250677	0.220478
4.97844	0.576001	0.791825	0.934963	1.00594	0.337661	0.386467	0.249893	0.219709
4.98204	0.573811	0.788488	0.931392	1.00147	0.336225	0.384847	0.249129	0.218952
4.98564	0.571693	0.785202	0.927818	0.997075	0.33482	0.383234	0.248379	0.218209
4.98924	0.569628	0.781996	0.924226	0.992781	0.333448	0.381639	0.247641	0.217478
4.99284	0.567592	0.778873	0.920618	0.988608	0.332113	0.380061	0.246914	0.216764
4.99644	0.565567	0.775828	0.916998	0.984577	0.330815	0.378493	0.24621	0.216099
5.00004	0.563544	0.772849	0.913398	0.980678	0.329559	0.376922	0.245528	0.215508
5.00364	0.561525	0.769904	0.909852	0.976864	0.32834	0.375327	0.244858	0.214993
5.00724	0.559514	0.766937	0.906336	0.973122	0.327139	0.373711	0.244188	0.214538
5.01084	0.557503	0.763937	0.902807	0.969485	0.325919	0.372107	0.243501	0.214127
5.01444	0.555465	0.76092	0.899261	0.965952	0.324665	0.370554	0.242779	0.213736
5.01804	0.553382	0.757904	0.895722	0.962472	0.323391	0.369082	0.24202	0.213342
5.02164	0.551264	0.754887	0.892198	0.959028	0.322122	0.367688	0.241246	0.212924
5.02524	0.549122	0.751898	0.888714	0.955633	0.320871	0.366352	0.240484	0.212479
5.02884	0.546978	0.748967	0.885313	0.952271	0.319641	0.365041	0.239755	0.212015
5.03244	0.544862	0.746121	0.881992	0.948891	0.318432	0.363735	0.239068	0.21153
5.03604	0.542788	0.743347	0.878683	0.945466	0.317233	0.362439	0.238414	0.211021
5.03964	0.540749	0.740644	0.875345	0.941984	0.31604	0.361188	0.237791	0.210485
5.04324	0.538754	0.738022	0.871996	0.938444	0.314854	0.35999	0.237202	0.209933
5.04684	0.536835	0.735496	0.868673	0.934871	0.313687	0.358825	0.236649	0.209369
5.05044	0.535016	0.733035	0.865393	0.931312	0.312548	0.357672	0.236141	0.208802
5.05404	0.533289	0.730606	0.862186	0.927815	0.311432	0.356521	0.235691	0.208257
5.05764	0.531629	0.728201	0.859076	0.924399	0.310324	0.355356	0.235286	0.207762
5.06124	0.530026	0.725825	0.856059	0.92104	0.309217	0.354184	0.234897	0.207321
5.06484	0.528467	0.723466	0.853087	0.917708	0.308116	0.353039	0.234494	0.206923
5.06844	0.526934	0.721095	0.850119	0.914393	0.307031	0.351942	0.234061	0.206561
5.07204	0.525411	0.718701	0.847152	0.911082	0.305962	0.350877	0.233604	0.20622
5.07564	0.523906	0.716286	0.84421	0.907777	0.304907	0.349825	0.233137	0.205882
5.07924	0.52243	0.713839	0.841281	0.904498	0.303871	0.348763	0.232657	0.205552
5.08284	0.520975	0.711339	0.838359	0.901266	0.302855	0.347686	0.232166	0.205245
5.08644	0.51954	0.708798	0.835465	0.898077	0.301862	0.346594	0.231676	0.204968
5.09004	0.518142	0.706268	0.832604	0.894928	0.3009	0.345489	0.231178	0.204708
5.09364	0.516791	0.703776	0.829754	0.89181	0.299976	0.344379	0.230661	0.204446
5.09724	0.515455	0.701319	0.826916	0.888709	0.299076	0.34328	0.230145	0.204167
5.10084	0.51411	0.698884	0.82412	0.885637	0.298182	0.342194	0.229659	0.203864
5.10444	0.512757	0.696477	0.821375	0.882626	0.297274	0.341119	0.229206	0.203543
5.10804	0.511412	0.694118	0.818663	0.879691	0.296346	0.340066	0.228768	0.203218
5.11164	0.51008	0.69183	0.815959	0.876827	0.295404	0.339048	0.228326	0.202897
5.11524	0.508755	0.689611	0.813249	0.87402	0.294456	0.338072	0.22787	0.202588
5.11884	0.507431	0.687466	0.810507	0.871243	0.293507	0.337143	0.227403	0.202286
5.12244	0.506089	0.685416	0.807723	0.868466	0.292561	0.336254	0.226931	0.201978
5.12604	0.50469	0.683436	0.804923	0.865686	0.291623	0.335384	0.226469	0.201655
5.12964	0.503234	0.681483	0.802157	0.862924	0.290688	0.334512	0.226046	0.201313
5.13324	0.501776	0.679543	0.799466	0.860191	0.289764	0.333632	0.225669	0.200954
5.13684	0.50038	0.67761	0.796849	0.857482	0.288868	0.332741	0.225317	0.200583
5.14044	0.499075	0.675661	0.794258	0.854788	0.288011	0.331844	0.224962	0.200207
5.14404	0.497869	0.673659	0.791672	0.852101	0.2872	0.330948	0.2246	0.199831
5.14764	0.49675	0.671574	0.789104	0.849411	0.286434	0.330059	0.224229	0.199459
5.15124	0.495688	0.669397	0.786555	0.846731	0.285704	0.32917	0.223852	0.199101
5.15484	0.494637	0.667158	0.784033	0.844093	0.285004	0.328275	0.223471	0.198757
5.15844	0.493577	0.664885	0.781585	0.841513	0.284327	0.327385	0.223095	0.198423
5.16204	0.492526	0.662608	0.779224	0.838966	0.283653	0.326509	0.222725	0.198098
5.16564	0.491505	0.660358	0.776917	0.83642	0.282968	0.325663	0.222348	0.197779
5.16924	0.4905	0.65814	0.774615	0.833854	0.282268	0.324855	0.221964	0.19747
5.17284	0.489487	0.655943	0.77229	0.831275	0.281557	0.324074	0.221581	0.197187
5.17644	0.488472	0.653772	0.769949	0.828685	0.280839	0.323303	0.221209	0.196936
5.18004	0.487453	0.651656	0.767634	0.826088	0.280115	0.322535	0.220841	0.196715
5.18364	0.486422	0.649618	0.765363	0.823483	0.279402	0.321767	0.220474	0.196523
5.18724	0.485397	0.647679	0.763146	0.820885	0.278708	0.320996	0.220116	0.196372
5.19084	0.484405	0.645831	0.760998	0.818285	0.278026	0.320225	0.21978	0.196264
5.19444	0.483441	0.644033	0.758899	0.81569	0.277344	0.319447	0.219466	0.196193
5.19804	0.482486	0.642231	0.756795	0.81314	0.276666	0.318659	0.219175	0.196151
5.20164	0.481541	0.640393	0.754652	0.810665	0.276003	0.317884	0.218918	0.196133
5.20524	0.480608	0.638512	0.752455	0.808262	0.275359	0.317132	0.218695	0.196125
5.20884	0.479686	0.636598	0.750206	0.805913	0.274727	0.316405	0.218477	0.196098
5.21244	0.47878	0.634682	0.747914	0.803611	0.274096	0.315707	0.218245	0.196036
5.21604	0.477905	0.632795	0.745576	0.801341	0.273462	0.315043	0.218008	0.195973
5.21964	0.477052	0.630942	0.743185	0.799098	0.272822	0.314393	0.217774	0.195959
5.22324	0.476195	0.629106	0.740757	0.796888	0.272169	0.31374	0.217527	0.195998
5.22684	0.475327	0.627268	0.738314	0.794705	0.271509	0.313088	0.217262	0.196049
5.23044	0.474468	0.625418	0.735885	0.792521	0.270863	0.312444	0.216983	0.196075
5.23404	0.473633	0.623568	0.733511	0.790297	0.270253	0.311817	0.216688	0.196057
5.23764	0.472821	0.621739	0.73122	0.788007	0.269673	0.311198	0.216373	0.195966
5.24124	0.472028	0.619952	0.729013	0.785652	0.269105	0.31057	0.216042	0.195795
5.24484	0.471253	0.618215	0.726868	0.78327	0.26854	0.309931	0.215711	0.195594
5.24844	0.470471	0.616504	0.724746	0.780894	0.267976	0.309282	0.215403	0.195411
5.25204	0.469659	0.614781	0.72263	0.778546	0.267405	0.308622	0.215133	0.195234
5.25564	0.468823	0.613039	0.720547	0.77625	0.266813	0.307951	0.21491	0.195004
5.25924	0.467999	0.611298	0.718523	0.774	0.266207	0.307283	0.214738	0.194679
5.26284	0.467217	0.609561	0.716548	0.77179	0.265609	0.306616	0.214611	0.194261
5.26644	0.46649	0.607841	0.714592	0.769628	0.265024	0.305952	0.214509	0.193782
5.27004	0.465827	0.60616	0.712624	0.767519	0.264439	0.305293	0.214427	0.193286
5.27364	0.465221	0.604514	0.710639	0.765446	0.263851	0.304642	0.214357	0.19283
5.27724	0.464643	0.602869	0.708646	0.763406	0.263264	0.304003	0.214289	0.192453
5.28084	0.464077	0.601214	0.706661	0.761391	0.262678	0.303381	0.214218	0.192157
5.28444	0.463538	0.599561	0.704728	0.759365	0.262099	0.302772	0.21414	0.191909
5.28804	0.463036	0.597927	0.70288	0.757304	0.261542	0.302164	0.214028	0.191695
5.29164	0.462565	0.596311	0.70109	0.755211	0.261012	0.301551	0.213876	0.191506
5.29524	0.462104	0.594703	0.699303	0.753084	0.260511	0.300938	0.213702	0.19134
5.29884	0.461638	0.593108	0.697497	0.750922	0.260031	0.300337	0.213516	0.191199
5.30244	0.461154	0.591539	0.695691	0.748743	0.259555	0.299756	0.213321	0.191075
5.30604	0.460648	0.589978	0.693901	0.746569	0.259065	0.299189	0.213123	0.190951
5.30964	0.460131	0.588403	0.692126	0.744434	0.258547	0.298629	0.212927	0.190815
5.31324	0.459637	0.586836	0.690351	0.742354	0.257999	0.298073	0.212719	0.190677
5.31684	0.459182	0.58529	0.688562	0.740333	0.257442	0.297519	0.212487	0.190532
5.32044	0.458769	0.583754	0.686754	0.738378	0.256878	0.296967	0.212237	0.190381
5.32404	0.458394	0.58222	0.684918	0.736477	0.256313	0.296419	0.211998	0.190224
5.32764	0.458047	0.580683	0.683067	0.734607	0.255759	0.295873	0.211784	0.190058
5.33124	0.45772	0.579123	0.681227	0.732755	0.255231	0.295332	0.211587	0.189875
5.33484	0.45741	0.577526	0.679417	0.730931	0.254709	0.294801	0.211401	0.18967
5.33844	0.457105	0.575898	0.677615	0.729122	0.254183	0.294281	0.211235	0.189455
5.34204	0.456769	0.574252	0.675806	0.727323	0.253665	0.29378	0.211098	0.18925
5.34564	0.456386	0.572633	0.67398	0.725533	0.253176	0.293322	0.210978	0.18906
5.34924	0.455966	0.571064	0.67215	0.723751	0.252734	0.292909	0.210873	0.188873
5.35284	0.455535	0.569533	0.670329	0.721963	0.252346	0.292511	0.210793	0.188685
5.35644	0.455123	0.568028	0.668534	0.720166	0.251999	0.292097	0.210733	0.188503
5.36004	0.454747	0.566559	0.666772	0.71835	0.25168	0.29166	0.21067	0.18832
5.36364	0.454411	0.565125	0.665045	0.716512	0.251367	0.291203	0.210591	0.188138
5.36724	0.454126	0.563716	0.663364	0.714649	0.251041	0.290739	0.210493	0.187981
5.37084	0.453877	0.562334	0.661738	0.712745	0.250692	0.290285	0.210364	0.187865
5.37444	0.453632	0.560991	0.66017	0.710794	0.250329	0.289858	0.210198	0.187782
5.37804	0.453386	0.559693	0.658649	0.708814	0.249951	0.289464	0.21	0.187713
5.38164	0.453165	0.558426	0.657154	0.706818	0.249552	0.289079	0.209771	0.187644
5.38524	0.452961	0.557171	0.655643	0.704824	0.249127	0.288678	0.209516	0.187571
5.38884	0.452754	0.55594	0.654089	0.702856	0.24868	0.288259	0.209254	0.18749
5.39244	0.452535	0.554734	0.652488	0.700911	0.248219	0.287833	0.208995	0.187394
5.39604	0.452308	0.55351	0.650842	0.698983	0.247756	0.287404	0.208746	0.187288
5.39964	0.452067	0.55222	0.64916	0.697073	0.247305	0.286986	0.208503	0.187184
5.40324	0.4518	0.550863	0.647455	0.695187	0.24687	0.286595	0.208272	0.187081
5.40684	0.451515	0.549458	0.645732	0.693344	0.246442	0.286227	0.208075	0.18697
5.41044	0.451249	0.548017	0.643981	0.691574	0.24603	0.285855	0.207927	0.186853
5.41404	0.451039	0.546546	0.642207	0.689877	0.245649	0.285451	0.207819	0.186742
5.41764	0.450888	0.545065	0.640419	0.68823	0.245308	0.285004	0.207739	0.186636
5.42124	0.450794	0.5436	0.638647	0.686618	0.245006	0.284522	0.207674	0.186533
5.42484	0.450748	0.542144	0.636925	0.68502	0.244744	0.284021	0.2076	0.186444
5.42844	0.450718	0.540678	0.635268	0.683417	0.244502	0.28352	0.207494	0.186373
5.43204	0.450662	0.539213	0.63366	0.681822	0.244259	0.283044	0.207354	0.186314
5.43564	0.450566	0.537802	0.632088	0.680249	0.244001	0.282601	0.207202	0.186243
5.43924	0.450446	0.536474	0.630541	0.678704	0.243733	0.282172	0.207062	0.186139
5.44284	0.450322	0.535213	0.628999	0.677186	0.24346	0.281731	0.206938	0.185987
5.44644	0.450203	0.533994	0.627461	0.675694	0.243174	0.281269	0.206823	0.185794
5.45004	0.450101	0.532803	0.625938	0.674233	0.242869	0.280795	0.206705	0.185574
5.45364	0.450022	0.531626	0.62443	0.672804	0.242559	0.280336	0.20658	0.185363
5.45724	0.449971	0.530438	0.622931	0.671379	0.242249	0.27991	0.206446	0.185198
5.46084	0.449942	0.529235	0.621427	0.669915	0.241922	0.279517	0.206308	0.185092
5.46444	0.449938	0.528047	0.619903	0.668411	0.241575	0.279155	0.206173	0.18503
5.46804	0.449961	0.526901	0.61835	0.666878	0.241229	0.278821	0.20605	0.184992
5.47164	0.450029	0.525776	0.6168	0.665313	0.240876	0.278501	0.205953	0.184969
5.47524	0.450151	0.524644	0.615279	0.663735	0.240495	0.278175	0.205883	0.184969
5.47884	0.450314	0.523503	0.613808	0.662193	0.240092	0.277847	0.205832	0.185002
5.48244	0.450504	0.52236	0.612395	0.660695	0.239699	0.277544	0.20579	0.185076
5.48604	0.45071	0.521202	0.611048	0.65918	0.239336	0.277284	0.205761	0.18518
5.48964	0.450909	0.520038	0.609762	0.657619	0.238994	0.277062	0.205748	0.185291
5.49324	0.451067	0.518894	0.60854	0.656044	0.238653	0.276868	0.205747	0.185387
5.49684	0.451169	0.517771	0.607365	0.654496	0.238316	0.276693	0.205747	0.185444
5.50044	0.451233	0.516639	0.606213	0.652983	0.23799	0.276526	0.205748	0.185452
5.50404	0.451287	0.515481	0.605079	0.651523	0.23766	0.276347	0.205756	0.185428
5.50764	0.451333	0.514293	0.603964	0.650139	0.237324	0.276142	0.205749	0.185393
5.51124	0.451367	0.51308	0.602841	0.648814	0.237003	0.27593	0.205709	0.185354
5.51484	0.451405	0.511834	0.601684	0.647481	0.236706	0.275725	0.205632	0.185311
5.51844	0.451448	0.51058	0.600492	0.646092	0.236414	0.275516	0.20553	0.185262
5.52204	0.451471	0.509361	0.599278	0.644678	0.236109	0.275293	0.205402	0.185208
5.52564	0.451475	0.508202	0.598033	0.643253	0.235794	0.275067	0.205237	0.185149
5.52924	0.451505	0.507081	0.59672	0.64179	0.235479	0.274837	0.205034	0.185068
5.53284	0.451592	0.505971	0.595321	0.640282	0.235162	0.274613	0.20481	0.184962
5.53644	0.451728	0.504864	0.593887	0.638766	0.234846	0.274408	0.204587	0.184851
5.54004	0.451903	0.503749	0.592469	0.637256	0.234536	0.274216	0.204373	0.184759
5.54364	0.452108	0.502627	0.591068	0.635755	0.234234	0.274015	0.204184	0.184692
5.54724	0.452321	0.501518	0.589679	0.634291	0.233936	0.273798	0.204045	0.184655
5.55084	0.452515	0.500459	0.58833	0.632904	0.233637	0.273565	0.203955	0.184653
5.55444	0.452687	0.499459	0.586999	0.631599	0.233339	0.273318	0.203891	0.184683
5.55804	0.452852	0.498499	0.585632	0.630346	0.23305	0.273064	0.203837	0.184733
5.56164	0.453008	0.497546	0.584214	0.629126	0.232772	0.272807	0.203801	0.184799
5.56524	0.453145	0.49658	0.582796	0.627948	0.232504	0.272555	0.203789	0.184897
5.56884	0.453256	0.495604	0.581413	0.626818	0.232248	0.272307	0.20381	0.185046
5.57244	0.453346	0.494633	0.580062	0.625727	0.232006	0.272053	0.203868	0.185225
5.57604	0.453433	0.493689	0.578744	0.624668	0.231777	0.271802	0.203957	0.185407
5.57964	0.453525	0.492792	0.577466	0.623628	0.231554	0.271577	0.204059	0.185579
5.58324	0.453624	0.491944	0.576229	0.622574	0.23133	0.271386	0.204154	0.185732
5.58684	0.453728	0.491115	0.575035	0.621468	0.2311	0.271225	0.204214	0.185854
5.59044	0.453838	0.490279	0.573914	0.620293	0.230867	0.271092	0.204225	0.185942
5.59404	0.45395	0.489423	0.572878	0.619064	0.23064	0.270985	0.204192	0.185997
5.59764	0.454071	0.488535	0.571908	0.617817	0.230414	0.270893	0.204123	0.186012
5.60124	0.454206	0.487608	0.570986	0.616613	0.230183	0.270808	0.20402	0.185977
5.60484	0.45435	0.48666	0.570114	0.615472	0.229952	0.27072	0.203884	0.185888
5.60844	0.454491	0.485716	0.569288	0.614388	0.229722	0.270624	0.203724	0.185769
5.61204	0.454612	0.484788	0.56847	0.613342	0.229483	0.270519	0.203564	0.185652
5.61564	0.454706	0.483872	0.567647	0.612311	0.229235	0.270419	0.203419	0.185561
5.61924	0.454786	0.482969	0.566828	0.611252	0.229009	0.270336	0.203295	0.185498
5.62284	0.454874	0.482089	0.566014	0.610149	0.22884	0.270272	0.203193	0.185463
5.62644	0.454984	0.48124	0.565177	0.609037	0.22873	0.270218	0.203121	0.185453
5.63004	0.455127	0.480422	0.564336	0.607958	0.228651	0.270178	0.203066	0.185462
5.63364	0.455326	0.479636	0.563528	0.606936	0.228583	0.270141	0.203012	0.185489
5.63724	0.455581	0.478898	0.562755	0.605952	0.228519	0.270083	0.202962	0.185532
5.64084	0.455884	0.478211	0.561984	0.60499	0.228435	0.269991	0.202945	0.185584
5.64444	0.456223	0.477562	0.561221	0.604053	0.228316	0.269872	0.202974	0.185634
5.64804	0.456589	0.476936	0.560476	0.603129	0.228185	0.269736	0.203036	0.18567
5.65164	0.456966	0.476336	0.55975	0.602204	0.228062	0.269577	0.203119	0.18568
5.65524	0.457346	0.475764	0.559037	0.601295	0.227937	0.269401	0.203212	0.185661
5.65884	0.457737	0.475211	0.558337	0.600445	0.227784	0.269228	0.203305	0.185618
5.66244	0.458147	0.474677	0.557644	0.599662	0.227593	0.269077	0.20339	0.185557
5.66604	0.458578	0.474175	0.556948	0.598926	0.227365	0.268949	0.203476	0.185486
5.66964	0.459019	0.473709	0.556248	0.598202	0.227111	0.268834	0.203576	0.185412
5.67324	0.459459	0.473267	0.555548	0.597474	0.226842	0.268733	0.203698	0.18535
5.67684	0.459891	0.472849	0.554874	0.596731	0.226578	0.26865	0.203838	0.185323
5.68044	0.460314	0.472457	0.554226	0.595955	0.22633	0.268588	0.203977	0.185341
5.68404	0.460739	0.472082	0.553595	0.59516	0.226092	0.268553	0.204097	0.185397
5.68764	0.461182	0.471722	0.552972	0.594378	0.225858	0.268554	0.204188	0.185484
5.69124	0.461645	0.47139	0.552362	0.593631	0.225634	0.268598	0.204249	0.185591
5.69484	0.462114	0.471091	0.551758	0.592928	0.225428	0.268672	0.204279	0.1857
5.69844	0.462568	0.470825	0.551165	0.592265	0.225236	0.268736	0.204291	0.185804
5.70204	0.46299	0.47058	0.55059	0.591623	0.225063	0.268758	0.204307	0.185914
5.70564	0.46337	0.470344	0.550032	0.591005	0.224918	0.268732	0.204341	0.186039
5.70924	0.463726	0.470112	0.549503	0.590436	0.224812	0.268661	0.204398	0.18618
5.71284	0.46408	0.469881	0.549	0.589924	0.224737	0.268559	0.204467	0.186341
5.71644	0.464448	0.469649	0.548499	0.58946	0.224689	0.268456	0.204543	0.186519
5.72004	0.464837	0.469418	0.547999	0.589042	0.224664	0.268369	0.204631	0.186703
5.72364	0.465248	0.469186	0.547529	0.58865	0.224647	0.268297	0.204741	0.186884
5.72724	0.465663	0.46893	0.5471	0.58825	0.224613	0.26821	0.204877	0.187055
5.73084	0.466068	0.468636	0.546705	0.587804	0.224557	0.268086	0.205052	0.187219
5.73444	0.46646	0.468296	0.546343	0.587286	0.224483	0.267937	0.205279	0.187392
5.73804	0.46685	0.467915	0.54601	0.586707	0.224412	0.267797	0.205553	0.187577
5.74164	0.467236	0.467506	0.545675	0.586083	0.22436	0.267694	0.205865	0.187779
5.74524	0.467609	0.467101	0.545296	0.585413	0.224325	0.267656	0.20621	0.188007
5.74884	0.46795	0.466727	0.544854	0.584705	0.224288	0.267714	0.20659	0.188269
5.75244	0.468265	0.466401	0.544377	0.583983	0.22424	0.26786	0.207006	0.188556
5.75604	0.468568	0.466115	0.543904	0.583256	0.224181	0.26805	0.207451	0.188874
5.75964	0.46887	0.465837	0.543429	0.582519	0.224114	0.268254	0.207909	0.189227
5.76324	0.469167	0.465559	0.542925	0.581784	0.224052	0.26847	0.208358	0.189604
5.76684	0.469465	0.465289	0.542386	0.58109	0.224019	0.268719	0.208782	0.189998
5.77044	0.469767	0.465032	0.541818	0.580465	0.224035	0.269009	0.209168	0.19041
5.77404	0.470065	0.464791	0.541209	0.579905	0.224092	0.26934	0.209515	0.190829
5.77764	0.470349	0.464572	0.540566	0.579408	0.22417	0.269702	0.209832	0.191236
5.78124	0.470615	0.464381	0.539938	0.578981	0.224251	0.270077	0.210128	0.191623
5.78484	0.470871	0.464212	0.539388	0.578611	0.224331	0.270426	0.210402	0.191992
5.78844	0.471128	0.464044	0.538931	0.578263	0.224418	0.270722	0.210659	0.192334
5.79204	0.471388	0.463884	0.538541	0.577926	0.224535	0.270969	0.210901	0.192635
5.79564	0.471658	0.463769	0.538229	0.57762	0.224693	0.271198	0.211129	0.192896
5.79924	0.471961	0.463726	0.538032	0.577354	0.22489	0.271435	0.211364	0.193142
5.80284	0.472327	0.463749	0.537959	0.577124	0.225109	0.271689	0.211634	0.193392
5.80644	0.472764	0.463836	0.537983	0.576928	0.225323	0.271954	0.211943	0.19365
5.81004	0.47327	0.463994	0.538104	0.576778	0.225513	0.272221	0.212279	0.193922
5.81364	0.473846	0.464225	0.538332	0.576673	0.22568	0.272479	0.212621	0.194217
5.81724	0.474494	0.464523	0.538642	0.576605	0.225835	0.272718	0.212958	0.194533
5.82084	0.475212	0.46488	0.538998	0.576575	0.225993	0.272935	0.213298	0.194857
5.82444	0.475997	0.465302	0.539403	0.576606	0.22617	0.273151	0.21365	0.195186
5.82804	0.476858	0.465801	0.539889	0.576722	0.226358	0.273383	0.214023	0.195519
5.83164	0.477785	0.466391	0.540457	0.576926	0.226539	0.273632	0.21442	0.195867
5.83524	0.478763	0.467083	0.541084	0.57721	0.226707	0.273891	0.214828	0.196218
5.83884	0.479781	0.467907	0.541769	0.577578	0.226869	0.274157	0.215216	0.196562
5.84244	0.480839	0.46889	0.54254	0.578035	0.227032	0.274416	0.215561	0.196884
5.84604	0.481947	0.470032	0.543408	0.57859	0.227199	0.274642	0.215865	0.197178
5.84964	0.483127	0.471316	0.544373	0.579254	0.227367	0.274821	0.216151	0.19744
5.85324	0.484392	0.47274	0.545461	0.580051	0.227541	0.274961	0.216442	0.197672
5.85684	0.485749	0.474299	0.546707	0.580996	0.227717	0.275071	0.216747	0.197882
5.86044	0.487207	0.475991	0.548105	0.582084	0.227894	0.275152	0.217048	0.198073
5.86404	0.48876	0.477797	0.549628	0.583296	0.228063	0.275208	0.217326	0.19825
5.86764	0.490386	0.479701	0.55126	0.584627	0.228232	0.275249	0.217575	0.198408
5.87124	0.492083	0.481706	0.55299	0.586091	0.2284	0.275276	0.217809	0.198545
5.87484	0.493863	0.483819	0.55479	0.587692	0.228552	0.275266	0.218043	0.198671
5.87844	0.495733	0.486027	0.556639	0.589426	0.228678	0.275217	0.218291	0.19879
5.88204	0.497679	0.488327	0.558558	0.591288	0.228785	0.275151	0.218554	0.198896
5.88564	0.499693	0.490744	0.560577	0.593277	0.22889	0.275094	0.218817	0.198986
5.88924	0.501784	0.493287	0.56272	0.595367	0.228993	0.275054	0.219056	0.199071
5.89284	0.503964	0.495933	0.564984	0.597532	0.229095	0.275037	0.219254	0.199162
5.89644	0.506219	0.498659	0.567366	0.599777	0.229197	0.275047	0.219423	0.199254
5.90004	0.50853	0.50147	0.569844	0.602125	0.229301	0.275082	0.219584	0.199348
5.90364	0.510904	0.504383	0.572388	0.604561	0.229406	0.27513	0.219745	0.199448
5.90724	0.513354	0.50738	0.574984	0.607058	0.229516	0.275173	0.219894	0.199545
5.91084	0.515862	0.51042	0.577644	0.609604	0.229649	0.275215	0.220022	0.19962
5.91444	0.518408	0.513476	0.580365	0.612182	0.229824	0.275267	0.220118	0.199674
5.91804	0.520984	0.516533	0.583114	0.614755	0.230041	0.275327	0.220191	0.19972
5.92164	0.523586	0.51955	0.585866	0.617301	0.23028	0.275377	0.22026	0.199774
5.92524	0.526175	0.522487	0.588597	0.61982	0.23053	0.275406	0.220338	0.199829
5.92884	0.528717	0.525336	0.591266	0.622295	0.230787	0.275416	0.220422	0.199862
5.93244	0.531187	0.528114	0.59383	0.624681	0.231054	0.275414	0.220494	0.199854
5.93604	0.533592	0.530818	0.596275	0.626945	0.231323	0.275395	0.22054	0.199795
5.93964	0.535934	0.533412	0.598602	0.629092	0.23159	0.275348	0.220554	0.199685
5.94324	0.538232	0.535859	0.600808	0.63113	0.231849	0.275273	0.220547	0.19954
5.94684	0.540507	0.538153	0.60289	0.633062	0.232091	0.275167	0.220538	0.199395
5.95044	0.542786	0.540314	0.604865	0.634913	0.23229	0.275023	0.220553	0.199274
5.95404	0.545082	0.542348	0.606769	0.636703	0.232428	0.274848	0.220602	0.199176
5.95764	0.547396	0.544271	0.608608	0.638406	0.232502	0.274678	0.220668	0.199087
5.96124	0.54973	0.546118	0.610358	0.639999	0.232519	0.274537	0.220726	0.198994
5.96484	0.552099	0.547921	0.612007	0.641512	0.232473	0.27443	0.220775	0.198884
5.96844	0.554529	0.549681	0.613565	0.642995	0.232347	0.274343	0.220828	0.19875
5.97204	0.557031	0.551397	0.615056	0.644477	0.232146	0.274264	0.220882	0.198594
5.97564	0.559593	0.553078	0.616502	0.645969	0.231892	0.274181	0.220925	0.198431
5.97924	0.562192	0.55474	0.617929	0.647484	0.231601	0.274085	0.220955	0.198268
5.98284	0.564805	0.556392	0.619345	0.649018	0.231277	0.273992	0.220969	0.198096
5.98644	0.567399	0.558029	0.620753	0.650531	0.230946	0.273926	0.220955	0.197905
5.99004	0.56995	0.559629	0.622132	0.651994	0.230634	0.273901	0.220909	0.197696
5.99364	0.572464	0.561183	0.623453	0.653416	0.230357	0.27389	0.220851	0.197478
5.99724	0.574969	0.562704	0.624708	0.654827	0.230105	0.27387	0.220807	0.197253
6.00084	0.57748	0.564195	0.625939	0.656225	0.229869	0.273835	0.220783	0.197034
6.00444	0.579986	0.565658	0.627173	0.657599	0.229653	0.273783	0.220772	0.196843
6.00804	0.582496	0.567117	0.628391	0.658938	0.229459	0.273713	0.220766	0.196702
6.01164	0.585031	0.568597	0.629575	0.660229	0.22927	0.273636	0.220762	0.196609
6.01524	0.587593	0.570099	0.63074	0.661453	0.229065	0.273575	0.220754	0.196551
6.01884	0.590181	0.571621	0.631898	0.662607	0.228837	0.273532	0.22074	0.196505
6.02244	0.592807	0.573155	0.633045	0.663694	0.228585	0.273479	0.220728	0.196448
6.02604	0.595493	0.574685	0.6342	0.664733	0.228295	0.273389	0.220722	0.19636
6.02964	0.598241	0.576208	0.635413	0.665765	0.227966	0.273258	0.220719	0.196225
6.03324	0.601049	0.577728	0.636707	0.666817	0.227618	0.273091	0.220732	0.196043
6.03684	0.60392	0.579235	0.638047	0.667876	0.22729	0.27289	0.220776	0.195831
6.04044	0.606863	0.580719	0.639394	0.668912	0.227011	0.272666	0.220863	0.195608
6.04404	0.609878	0.58216	0.640735	0.669914	0.226774	0.272445	0.220999	0.195373
6.04764	0.612946	0.583517	0.64205	0.670882	0.226564	0.272248	0.221183	0.195116
6.05124	0.61606	0.584765	0.643312	0.671813	0.226375	0.27207	0.221406	0.194846
6.05484	0.619228	0.585904	0.644509	0.672698	0.226204	0.2719	0.221653	0.194582
6.05845	0.622458	0.586953	0.645645	0.673543	0.226032	0.27174	0.221901	0.194335
6.06205	0.625738	0.587939	0.646691	0.674337	0.225852	0.271593	0.222138	0.194109
6.06565	0.629056	0.588883	0.647624	0.675023	0.225676	0.271453	0.222357	0.193921
6.06925	0.63239	0.589758	0.648435	0.675554	0.225512	0.271314	0.222555	0.193784
6.07285	0.635698	0.590525	0.649114	0.675945	0.225333	0.271178	0.222719	0.193682
6.07645	0.638928	0.591137	0.64964	0.676234	0.22511	0.27104	0.222842	0.193581
6.08005	0.642043	0.591574	0.650024	0.676442	0.22484	0.27089	0.222928	0.193474
6.08365	0.645015	0.591851	0.650305	0.676565	0.22454	0.270723	0.223003	0.193374
6.08725	0.647828	0.592014	0.650499	0.676606	0.224227	0.270549	0.223088	0.193281
6.09085	0.650454	0.592083	0.650591	0.676549	0.223924	0.270365	0.223189	0.193181
6.09445	0.652876	0.592053	0.650559	0.676354	0.223655	0.270161	0.22331	0.193076
6.09805	0.655068	0.591907	0.650395	0.676	0.223438	0.269934	0.223452	0.192981
6.10165	0.657013	0.591626	0.650069	0.67552	0.223266	0.269691	0.223603	0.192885
6.10525	0.6587	0.5912	0.649553	0.674949	0.223109	0.269437	0.223752	0.192766
6.10885	0.660147	0.590638	0.648864	0.674276	0.222946	0.26918	0.223897	0.192628
6.11245	0.661379	0.589978	0.648062	0.673494	0.222781	0.268916	0.224047	0.192489
6.11605	0.662425	0.589265	0.647187	0.672616	0.222627	0.268631	0.224202	0.192352
6.11965	0.663311	0.58851	0.646238	0.671647	0.222484	0.268311	0.224341	0.192218
6.12325	0.664054	0.587677	0.645193	0.670568	0.222355	0.267947	0.224441	0.192088
6.12685	0.664657	0.586737	0.644034	0.669374	0.222239	0.267556	0.224488	0.191966
6.13045	0.665108	0.585673	0.642751	0.668077	0.222126	0.267173	0.224482	0.19184
6.13405	0.665403	0.584474	0.641344	0.666689	0.222	0.266822	0.224438	0.191711
6.13765	0.665553	0.583133	0.639822	0.665214	0.221845	0.266501	0.22438	0.191582
6.14125	0.66557	0.581659	0.638219	0.663652	0.221656	0.266199	0.224321	0.191456
6.14485	0.665462	0.580072	0.636563	0.662007	0.221445	0.265902	0.224258	0.191337
6.14845	0.665239	0.57839	0.634855	0.660265	0.221224	0.265599	0.224181	0.191239
6.15205	0.664918	0.576613	0.633074	0.658392	0.220984	0.265292	0.224085	0.191167
6.15565	0.664518	0.574737	0.631201	0.656373	0.220732	0.265006	0.223962	0.191112
6.15925	0.66406	0.572783	0.629232	0.654218	0.220477	0.264752	0.223809	0.191065
6.16285	0.66357	0.570781	0.627178	0.651952	0.22022	0.26451	0.223642	0.19102
6.16645	0.663078	0.56874	0.625062	0.649604	0.219961	0.264243	0.223486	0.190973
6.17005	0.662614	0.566665	0.622899	0.647216	0.219716	0.263933	0.223344	0.190922
6.17365	0.662199	0.564576	0.620707	0.644827	0.219497	0.263577	0.223203	0.190859
6.17725	0.661827	0.562497	0.618503	0.642457	0.21931	0.263184	0.223057	0.190787
6.18085	0.661484	0.560447	0.616285	0.640112	0.219161	0.262778	0.222898	0.190702
6.18445	0.661164	0.558442	0.614042	0.637806	0.219041	0.26239	0.222705	0.190592
6.18805	0.660856	0.556486	0.611775	0.635558	0.218931	0.262032	0.222475	0.190442
6.19165	0.660516	0.554578	0.609503	0.63339	0.218817	0.261685	0.222225	0.190252
6.19525	0.660109	0.552718	0.607268	0.631308	0.218693	0.261313	0.221979	0.190032
6.19885	0.659613	0.550902	0.605122	0.629313	0.21854	0.260899	0.221742	0.189794
6.20245	0.659015	0.54913	0.603084	0.627409	0.218341	0.260462	0.221516	0.189549
6.20605	0.65829	0.547412	0.601151	0.625611	0.218086	0.26002	0.221292	0.189306
6.20965	0.657417	0.545768	0.599334	0.623909	0.217774	0.259588	0.22106	0.189066
6.21325	0.656383	0.544214	0.597638	0.622272	0.217421	0.259184	0.220806	0.188833
6.21685	0.655187	0.542737	0.596052	0.620698	0.217034	0.258818	0.22052	0.188609
6.22045	0.653822	0.541325	0.594559	0.619217	0.216631	0.258467	0.220205	0.188401
6.22405	0.652273	0.539981	0.593146	0.617842	0.216247	0.258112	0.219866	0.188228
6.22765	0.650548	0.538721	0.591807	0.616547	0.215903	0.257747	0.219494	0.188103
6.23125	0.648655	0.537535	0.590535	0.61531	0.215586	0.257384	0.219075	0.188018
6.23485	0.646569	0.536413	0.589324	0.61414	0.215295	0.257043	0.218624	0.187965
6.23845	0.644252	0.535355	0.588171	0.613033	0.215038	0.256732	0.218166	0.187932
6.24205	0.6417	0.53437	0.587098	0.611959	0.214807	0.256435	0.217711	0.187906
6.24565	0.638906	0.533449	0.586128	0.610906	0.214577	0.256131	0.217261	0.187875
6.24925	0.635857	0.532575	0.585259	0.609892	0.214333	0.255812	0.216817	0.187834
6.25285	0.63256	0.531735	0.584462	0.608919	0.214084	0.255469	0.216385	0.187795
6.25645	0.629036	0.530919	0.583718	0.607966	0.213833	0.2551	0.215957	0.187762
6.26005	0.625301	0.530109	0.58303	0.607024	0.213576	0.25471	0.21553	0.187716
6.26365	0.621356	0.529302	0.582403	0.606109	0.213312	0.254318	0.21512	0.187639
6.26725	0.617214	0.528527	0.581833	0.605249	0.213044	0.253947	0.214736	0.187526
6.27085	0.612888	0.527807	0.581289	0.604449	0.212773	0.253604	0.214354	0.18737
6.27445	0.608401	0.527162	0.580749	0.603705	0.212491	0.253278	0.213938	0.187163
6.27805	0.603756	0.5266	0.5802	0.603014	0.21219	0.25297	0.213466	0.186915
6.28165	0.598969	0.52612	0.579625	0.602376	0.211885	0.252687	0.212951	0.186652
6.28525	0.594078	0.525696	0.579005	0.601792	0.211592	0.252424	0.212408	0.186391
6.28885	0.589131	0.525311	0.578347	0.601266	0.211307	0.252166	0.211855	0.186141
6.29245	0.584159	0.524962	0.577677	0.600799	0.21102	0.251913	0.211325	0.18591
6.29605	0.579185	0.524653	0.577005	0.600361	0.210735	0.251671	0.210839	0.185705
6.29965	0.574227	0.524361	0.576329	0.599927	0.210457	0.251433	0.210385	0.185528
6.30325	0.569299	0.524053	0.575638	0.599469	0.210186	0.251183	0.209944	0.185374
6.30685	0.564415	0.523721	0.574943	0.598972	0.209921	0.250914	0.209526	0.185235
6.31045	0.559611	0.523374	0.574266	0.598434	0.209662	0.250626	0.209153	0.185114
6.31405	0.554927	0.523017	0.573615	0.597885	0.209409	0.250334	0.208827	0.185005
6.31765	0.5504	0.522645	0.572986	0.597339	0.209161	0.25005	0.208537	0.184902
6.32125	0.546021	0.522265	0.572381	0.596793	0.208917	0.249777	0.208272	0.184803
6.32485	0.541766	0.521879	0.571808	0.596226	0.208687	0.249508	0.208018	0.184709
6.32845	0.537623	0.521476	0.57127	0.595633	0.20848	0.24924	0.207757	0.184606
6.33205	0.533601	0.521041	0.570773	0.59501	0.208289	0.248972	0.207476	0.184481
6.33565	0.529709	0.52057	0.570317	0.59437	0.208099	0.248713	0.207176	0.184334
6.33925	0.525973	0.520086	0.569896	0.593738	0.207901	0.248479	0.206867	0.184165
6.34285	0.522436	0.519611	0.569501	0.593153	0.207687	0.248274	0.206543	0.183984
6.34645	0.519128	0.519136	0.569122	0.592618	0.207453	0.248098	0.206196	0.183811
6.35005	0.516053	0.518647	0.568754	0.592111	0.207206	0.247923	0.205837	0.183659
6.35365	0.513198	0.518145	0.568399	0.591591	0.206966	0.247718	0.205476	0.183528
6.35725	0.510564	0.517642	0.568068	0.591026	0.206739	0.247469	0.205117	0.183417
6.36085	0.50818	0.517144	0.567763	0.590402	0.206505	0.247199	0.204772	0.183315
6.36445	0.506042	0.516669	0.567463	0.589744	0.206244	0.246935	0.204443	0.183211
6.36805	0.504119	0.516251	0.56714	0.589101	0.205959	0.246693	0.204128	0.183108
6.37165	0.502394	0.515909	0.566785	0.58852	0.205656	0.246469	0.203819	0.183016
6.37525	0.500874	0.515618	0.566406	0.588021	0.205351	0.246246	0.203527	0.182939
6.37885	0.499535	0.515334	0.566021	0.587585	0.205059	0.246007	0.20326	0.182878
6.38245	0.49833	0.515031	0.565647	0.587167	0.204797	0.245739	0.203021	0.18282
6.38605	0.497249	0.514707	0.565294	0.586734	0.204567	0.245447	0.202805	0.182755
6.38965	0.496311	0.514355	0.564952	0.586293	0.204362	0.245143	0.202599	0.182675
6.39325	0.495532	0.513978	0.564601	0.585889	0.204173	0.24484	0.202395	0.182569
6.39685	0.494906	0.5136	0.56422	0.585554	0.20401	0.244548	0.202184	0.182428
6.40045	0.494432	0.513241	0.563799	0.585285	0.203887	0.244271	0.201969	0.182268
6.40405	0.494114	0.512905	0.563352	0.585046	0.203809	0.244006	0.201754	0.182104
6.40765	0.493935	0.512586	0.562899	0.584784	0.203756	0.243753	0.201541	0.181947
6.41125	0.49387	0.512279	0.562457	0.584445	0.203702	0.243517	0.201333	0.181799
6.41485	0.493911	0.511987	0.562026	0.584017	0.203629	0.243298	0.201135	0.181675
6.41845	0.494068	0.511726	0.5616	0.583537	0.203528	0.243086	0.200947	0.18158
6.42205	0.494349	0.511499	0.561168	0.583057	0.203389	0.242884	0.200767	0.18151
6.42565	0.494758	0.51131	0.560732	0.582597	0.203211	0.242701	0.200604	0.181456
6.42925	0.495279	0.51117	0.560297	0.582149	0.203009	0.242543	0.200467	0.181428
6.43285	0.495886	0.511088	0.559867	0.581705	0.202796	0.2424	0.200352	0.181428
6.43645	0.496556	0.511063	0.559465	0.581256	0.202577	0.242259	0.20024	0.181442
6.44005	0.497278	0.511084	0.559133	0.580801	0.202356	0.242099	0.200128	0.181451
6.44365	0.498043	0.511128	0.55888	0.580355	0.202136	0.24191	0.200027	0.181457
6.44725	0.49884	0.511186	0.55868	0.579934	0.201922	0.241699	0.199937	0.181455
6.45085	0.499658	0.511261	0.558525	0.579549	0.201716	0.241486	0.199849	0.181439
6.45445	0.500487	0.511348	0.558415	0.579208	0.201515	0.241286	0.199761	0.181409
6.45805	0.501304	0.511437	0.558337	0.578918	0.201329	0.241115	0.199674	0.181371
6.46165	0.502072	0.511542	0.558286	0.578689	0.201175	0.240978	0.199556	0.181321
6.46525	0.502762	0.51169	0.558276	0.57852	0.201061	0.240869	0.199387	0.181258
6.46885	0.50336	0.511895	0.55833	0.578425	0.200977	0.240778	0.199174	0.181187
6.47245	0.503854	0.512152	0.558452	0.578416	0.200911	0.24071	0.198936	0.181116
6.47605	0.504236	0.51245	0.558617	0.578497	0.20085	0.240678	0.198688	0.181049
6.47965	0.504526	0.512782	0.5588	0.578651	0.20079	0.24069	0.198449	0.180984
6.48325	0.504746	0.513142	0.559001	0.578881	0.20074	0.240731	0.198228	0.180904
6.48685	0.504903	0.513537	0.559222	0.57919	0.200704	0.240772	0.198024	0.180798
6.49045	0.504989	0.514004	0.559477	0.579543	0.200682	0.240798	0.197829	0.180666
6.49405	0.505001	0.514561	0.559785	0.579901	0.200676	0.240796	0.197629	0.180524
6.49765	0.504929	0.515215	0.560151	0.58027	0.200676	0.240749	0.197425	0.180391
6.50125	0.504744	0.515943	0.560573	0.58068	0.200664	0.240662	0.19724	0.180284
6.50485	0.50441	0.516717	0.56105	0.581141	0.200638	0.240559	0.197086	0.1802
6.50845	0.503903	0.517483	0.561581	0.581641	0.200608	0.240454	0.19696	0.180135
6.51205	0.503215	0.518209	0.562152	0.582166	0.200567	0.240344	0.196876	0.18008
6.51565	0.502326	0.518899	0.562756	0.582709	0.200505	0.240222	0.196833	0.180027
6.51925	0.501204	0.519582	0.563394	0.583255	0.200416	0.240081	0.196811	0.179966
6.52285	0.499819	0.520269	0.564062	0.58377	0.200303	0.23992	0.196785	0.179901
6.52645	0.498154	0.520954	0.564736	0.584263	0.200173	0.239749	0.196748	0.179836
6.53005	0.496193	0.52163	0.565387	0.584768	0.20004	0.239588	0.196697	0.179766
6.53365	0.493932	0.5223	0.566023	0.585288	0.199909	0.23946	0.196634	0.179691
6.53725	0.491382	0.522943	0.566664	0.585794	0.199786	0.239383	0.196559	0.179616
6.54085	0.488586	0.523533	0.56731	0.586285	0.19967	0.239354	0.196479	0.179542
6.54445	0.485589	0.524087	0.567949	0.586779	0.199548	0.239352	0.196414	0.17947
6.54805	0.482418	0.524666	0.568595	0.58728	0.199426	0.23935	0.196361	0.179405
6.55165	0.479073	0.52529	0.569262	0.587769	0.199323	0.239337	0.196301	0.179345
6.55525	0.475571	0.525962	0.569946	0.588251	0.199251	0.239325	0.196233	0.1793
6.55885	0.471942	0.526687	0.570626	0.58874	0.19921	0.239329	0.196178	0.179282
6.56245	0.468205	0.527457	0.571299	0.589236	0.199197	0.239353	0.196138	0.179291
6.56605	0.464384	0.528233	0.571972	0.589714	0.199186	0.239393	0.196103	0.179318
6.56965	0.46052	0.528979	0.572619	0.590158	0.199154	0.239429	0.196078	0.179354
6.57325	0.456657	0.529685	0.573185	0.590568	0.199094	0.239429	0.19607	0.179389
6.57685	0.452823	0.530347	0.57364	0.590926	0.19901	0.239373	0.196063	0.179416
6.58045	0.449023	0.530936	0.573971	0.591189	0.198902	0.239277	0.196028	0.179438
6.58405	0.445257	0.531422	0.574168	0.591343	0.198782	0.239162	0.195961	0.179455
6.58765	0.441534	0.531798	0.574224	0.591404	0.198663	0.239046	0.195872	0.17947
6.59125	0.437871	0.532056	0.574154	0.591374	0.198555	0.238937	0.19576	0.179491
6.59485	0.434275	0.532178	0.573994	0.59124	0.198462	0.238832	0.19562	0.179516
6.59845	0.43077	0.532158	0.573768	0.591003	0.198377	0.238717	0.195467	0.179551
6.60205	0.427389	0.532018	0.573478	0.590674	0.198293	0.238582	0.195325	0.179605
6.60565	0.424157	0.531761	0.573121	0.590244	0.198212	0.238429	0.195195	0.179671
6.60925	0.421079	0.531365	0.572697	0.589691	0.198137	0.23828	0.195078	0.179731
6.61285	0.418156	0.530825	0.572186	0.589007	0.198068	0.238151	0.194984	0.179777
6.61645	0.415401	0.530155	0.571553	0.588183	0.198011	0.238035	0.194916	0.179807
6.62005	0.412836	0.529346	0.570765	0.587193	0.197981	0.237921	0.194857	0.179819
6.62365	0.410471	0.528368	0.569788	0.58601	0.197971	0.237804	0.194788	0.179819
6.62725	0.4083	0.527199	0.568591	0.584638	0.197954	0.237672	0.194708	0.179808
6.63085	0.406321	0.525834	0.567162	0.583079	0.197914	0.237518	0.194619	0.179787
6.63445	0.404523	0.524274	0.565505	0.581326	0.197849	0.237365	0.194516	0.179751
6.63805	0.402887	0.522509	0.563612	0.579358	0.19777	0.23724	0.194403	0.179688
6.64165	0.40139	0.520533	0.561484	0.577184	0.197687	0.237151	0.194303	0.1796
6.64525	0.400015	0.51834	0.55913	0.574819	0.197615	0.23709	0.194222	0.179507
6.64885	0.398747	0.515909	0.556563	0.572275	0.19756	0.237046	0.194144	0.179433
6.65245	0.397567	0.513212	0.553783	0.569549	0.197521	0.237002	0.194059	0.179375
6.65605	0.396449	0.510242	0.550803	0.566644	0.19748	0.236938	0.193975	0.179327
6.65965	0.395387	0.507018	0.547656	0.56357	0.19741	0.236847	0.1939	0.179285
6.66325	0.3944	0.503557	0.544368	0.56032	0.197315	0.236752	0.19384	0.179252
6.66685	0.393506	0.499877	0.540942	0.556888	0.197205	0.236671	0.193803	0.179225
6.67045	0.392715	0.496003	0.537347	0.553288	0.197081	0.236597	0.193802	0.1792
6.67405	0.392026	0.491956	0.533563	0.549551	0.196948	0.236517	0.193831	0.179184
6.67765	0.391423	0.487772	0.52958	0.5457	0.196829	0.236431	0.193874	0.17919
6.68125	0.390884	0.483514	0.525416	0.541737	0.196719	0.236331	0.193926	0.179221
6.68485	0.39039	0.479242	0.521105	0.537662	0.196609	0.236202	0.193988	0.179264
6.68845	0.389938	0.474987	0.516722	0.533489	0.196503	0.236055	0.194058	0.179315
6.69205	0.389536	0.470775	0.512344	0.529268	0.196405	0.235917	0.194131	0.179369
6.69565	0.389195	0.466618	0.508021	0.525051	0.19632	0.235794	0.1942	0.179422
6.69925	0.388906	0.46252	0.503793	0.520896	0.196253	0.235673	0.194258	0.179461
6.70285	0.388662	0.458501	0.499685	0.516846	0.196201	0.235543	0.194289	0.179468
6.70645	0.388453	0.454588	0.495715	0.51294	0.196153	0.235408	0.194291	0.179445
6.71005	0.388265	0.450801	0.491914	0.509201	0.196093	0.235265	0.194272	0.179405
6.71365	0.388103	0.447147	0.488327	0.505643	0.19601	0.235109	0.194232	0.179353
6.71725	0.387986	0.443614	0.484969	0.502268	0.195906	0.234947	0.194168	0.179289
6.72085	0.387919	0.440198	0.481844	0.499086	0.195796	0.23481	0.19409	0.17923
6.72445	0.387894	0.436929	0.478943	0.496102	0.195689	0.234711	0.194007	0.17918
6.72805	0.387914	0.43385	0.476238	0.49331	0.195587	0.234638	0.193921	0.179132
6.73165	0.387977	0.430975	0.473695	0.490683	0.195498	0.234591	0.193838	0.179078
6.73525	0.388076	0.428307	0.471277	0.488203	0.195418	0.234578	0.193772	0.179027
6.73885	0.3882	0.425846	0.468962	0.485872	0.195332	0.234585	0.19373	0.178991
6.74245	0.388337	0.423578	0.46675	0.483699	0.195234	0.234605	0.193707	0.178981
6.74605	0.388494	0.4215	0.464659	0.481681	0.195147	0.234644	0.193688	0.178998
6.74965	0.388683	0.41962	0.462687	0.479805	0.195084	0.234709	0.193667	0.179034
6.75325	0.3889	0.417947	0.460835	0.478073	0.195036	0.234791	0.193646	0.179076
6.75685	0.389128	0.41646	0.459108	0.476493	0.194995	0.234877	0.193615	0.179097
6.76045	0.389365	0.415117	0.457515	0.475066	0.194955	0.234946	0.193577	0.17908
6.76405	0.389597	0.413864	0.456057	0.473796	0.194904	0.234991	0.193536	0.179032
6.76765	0.389809	0.412675	0.45474	0.472688	0.194822	0.235006	0.193498	0.178969
6.77125	0.39001	0.41155	0.453574	0.471726	0.194715	0.234987	0.193469	0.178908
6.77485	0.390219	0.410496	0.452559	0.470855	0.194606	0.23494	0.193454	0.178861
6.77845	0.390452	0.409513	0.451681	0.470027	0.194515	0.234877	0.193453	0.178828
6.78205	0.390724	0.408595	0.450935	0.469221	0.194439	0.234788	0.193467	0.178801
6.78565	0.39102	0.407723	0.450308	0.468435	0.194368	0.234672	0.193495	0.178779
6.78925	0.391298	0.406877	0.449772	0.467682	0.194301	0.234541	0.193537	0.178771
6.79285	0.39154	0.406059	0.4493	0.466987	0.194232	0.234405	0.19358	0.178786
6.79645	0.391754	0.405295	0.44888	0.466358	0.194154	0.234275	0.193621	0.178819
6.80005	0.39195	0.404618	0.448476	0.465763	0.194069	0.23416	0.19367	0.178859
6.80365	0.392138	0.404038	0.448057	0.465171	0.193996	0.234059	0.19373	0.178899
6.80725	0.392325	0.403551	0.447625	0.464579	0.193939	0.233972	0.193788	0.178931
6.81085	0.392511	0.403161	0.447199	0.464019	0.193877	0.233897	0.193825	0.178945
6.81445	0.392686	0.402866	0.446801	0.46352	0.193797	0.23383	0.193834	0.178947
6.81805	0.392836	0.402647	0.446425	0.463098	0.193714	0.233779	0.193802	0.178944
6.82165	0.392953	0.402475	0.446056	0.46275	0.193639	0.233754	0.193721	0.178926
6.82525	0.393054	0.402338	0.445695	0.462459	0.193567	0.233741	0.193596	0.178869
6.82885	0.393157	0.40222	0.445349	0.462191	0.193511	0.233717	0.193462	0.178757
6.83245	0.393279	0.402104	0.445004	0.461942	0.193482	0.233687	0.193345	0.178606
6.83605	0.393427	0.401969	0.444669	0.461739	0.193471	0.233653	0.193253	0.178448
6.83965	0.393614	0.401826	0.44438	0.461602	0.193451	0.233618	0.193187	0.17832
6.84325	0.393836	0.401697	0.444159	0.461514	0.193413	0.233579	0.193143	0.178243
6.84685	0.39408	0.401579	0.444001	0.461453	0.193365	0.233544	0.193099	0.178223
6.85045	0.394333	0.40146	0.443892	0.461402	0.193317	0.233517	0.193036	0.178239
6.85405	0.394582	0.401334	0.443813	0.461344	0.193269	0.23349	0.192961	0.178258
6.85765	0.39481	0.401195	0.443748	0.461273	0.193216	0.233446	0.192902	0.178262
6.86125	0.395021	0.40104	0.44368	0.461221	0.193162	0.233393	0.192881	0.178259
6.86485	0.395226	0.400886	0.443603	0.461211	0.193117	0.233345	0.192897	0.178264
6.86845	0.395425	0.400749	0.443523	0.461226	0.193078	0.233296	0.192939	0.178285
6.87205	0.395615	0.400639	0.443455	0.461226	0.193034	0.233236	0.192994	0.178311
6.87565	0.395793	0.400564	0.443409	0.461195	0.192989	0.233171	0.193038	0.178328
6.87925	0.395946	0.400524	0.443386	0.461146	0.192949	0.233111	0.193062	0.178314
6.88285	0.396066	0.400515	0.443382	0.4611	0.192911	0.233049	0.19309	0.178255
6.88645	0.396161	0.400519	0.443389	0.461071	0.19287	0.232971	0.193165	0.178153
6.89005	0.396254	0.400527	0.443408	0.461071	0.192825	0.232883	0.193294	0.178039
6.89365	0.396385	0.40056	0.443448	0.461111	0.192778	0.232802	0.193458	0.177947
6.89725	0.396585	0.400654	0.443521	0.461178	0.192737	0.232726	0.193636	0.177895
6.90085	0.396852	0.400809	0.443629	0.46124	0.192701	0.232654	0.193805	0.177888
6.90445	0.397165	0.401021	0.443749	0.461281	0.192661	0.232605	0.193939	0.177922
6.90805	0.397492	0.401302	0.443867	0.461315	0.192621	0.232598	0.194034	0.177974
6.91165	0.397809	0.401636	0.443982	0.461359	0.192588	0.232616	0.194105	0.178022
6.91525	0.398097	0.401967	0.444086	0.461408	0.192563	0.232632	0.194167	0.178064
6.91885	0.398349	0.40226	0.44416	0.461466	0.192536	0.232637	0.194221	0.17811
6.92245	0.398573	0.402517	0.444211	0.461544	0.192506	0.232636	0.194257	0.178163
6.92605	0.39879	0.402747	0.444267	0.461644	0.192467	0.232624	0.194287	0.178218
6.92965	0.398992	0.402947	0.444341	0.461749	0.192412	0.232597	0.194336	0.178257
6.93325	0.399148	0.403116	0.444433	0.461856	0.192337	0.232565	0.194418	0.178257
6.93685	0.399255	0.403259	0.444548	0.461981	0.192243	0.23253	0.194538	0.178208
6.94045	0.399336	0.403373	0.444703	0.462135	0.192138	0.232463	0.194703	0.178119
6.94405	0.399404	0.403448	0.444898	0.462301	0.192035	0.232339	0.194912	0.178008
6.94765	0.399471	0.403497	0.445108	0.462462	0.191946	0.232162	0.195147	0.177905
6.95125	0.399557	0.403556	0.445301	0.4626	0.191885	0.231956	0.195395	0.177827
6.95485	0.399688	0.403656	0.445462	0.462703	0.191855	0.23174	0.195653	0.177769
6.95845	0.399874	0.403803	0.445587	0.462751	0.191857	0.231539	0.195928	0.177723
6.96205	0.400104	0.404003	0.445667	0.462739	0.191887	0.231364	0.196223	0.177691
6.96565	0.400367	0.404252	0.4457	0.462704	0.19194	0.231206	0.196529	0.177678
6.96925	0.400674	0.404524	0.445705	0.462676	0.19201	0.23105	0.196835	0.177688
6.97285	0.401015	0.404791	0.445702	0.462649	0.192089	0.230895	0.197138	0.177727
6.97645	0.401363	0.405066	0.445711	0.462615	0.19217	0.230744	0.197447	0.17779
6.98005	0.401707	0.405354	0.445747	0.462598	0.192241	0.230605	0.197779	0.177876
6.98365	0.402072	0.405632	0.445827	0.462607	0.192292	0.23048	0.198153	0.177981
6.98725	0.402469	0.405872	0.445965	0.462644	0.192322	0.230367	0.198577	0.178096
6.99085	0.402902	0.406072	0.446177	0.462724	0.192347	0.230261	0.199063	0.178216
6.99445	0.403375	0.406246	0.446449	0.462855	0.192383	0.230167	0.199617	0.178349
6.99805	0.403881	0.406412	0.446749	0.463038	0.192439	0.230091	0.200229	0.1785
7.00165	0.404405	0.406602	0.447054	0.463254	0.192519	0.230049	0.20088	0.178664
7.00525	0.404926	0.406841	0.447354	0.463475	0.192626	0.230048	0.201568	0.178843
7.00885	0.405425	0.407144	0.447631	0.463681	0.192747	0.230071	0.202297	0.179046
7.01245	0.405911	0.40748	0.447873	0.463875	0.192884	0.230112	0.20305	0.179277
7.01605	0.40641	0.407809	0.448094	0.464044	0.193043	0.230171	0.203809	0.179521
7.01965	0.406933	0.408128	0.448313	0.464163	0.193225	0.230235	0.204578	0.179751
7.02325	0.407472	0.408456	0.448526	0.464241	0.193419	0.230295	0.205363	0.179958
7.02685	0.408028	0.408819	0.448712	0.464299	0.193617	0.230352	0.206169	0.18014
7.03045	0.408597	0.409217	0.448864	0.464343	0.193809	0.230388	0.207006	0.180292
7.03405	0.409157	0.409639	0.448994	0.464353	0.193983	0.230372	0.207885	0.180415
7.03765	0.409698	0.410051	0.44912	0.464319	0.194142	0.230296	0.2088	0.180524
7.04125	0.410239	0.410435	0.449256	0.464258	0.194295	0.230184	0.209745	0.180635
7.04485	0.410798	0.410788	0.449409	0.464191	0.19445	0.230068	0.21073	0.180748
7.04845	0.41138	0.411117	0.449576	0.464115	0.194597	0.22996	0.211767	0.180858
7.05205	0.411986	0.411443	0.449748	0.464037	0.194718	0.229875	0.212868	0.180971
7.05565	0.4126	0.411777	0.449906	0.463981	0.19483	0.229831	0.214038	0.181109
7.05925	0.413211	0.412102	0.450031	0.463945	0.194956	0.229823	0.215271	0.181288
7.06285	0.41381	0.412386	0.450133	0.463896	0.195108	0.22983	0.216549	0.181504
7.06645	0.414411	0.412622	0.45024	0.46382	0.19528	0.229855	0.217854	0.181755
7.07005	0.41503	0.412819	0.450364	0.463748	0.19548	0.22992	0.219169	0.182044
7.07365	0.415683	0.412988	0.450494	0.463716	0.195708	0.230023	0.220507	0.18235
7.07725	0.416371	0.413145	0.450607	0.463722	0.19595	0.230154	0.221899	0.182641
7.08085	0.41708	0.413311	0.450684	0.463747	0.1962	0.230297	0.223349	0.182913
7.08445	0.417795	0.413492	0.45073	0.463779	0.196474	0.230444	0.224837	0.183184
7.08805	0.418496	0.413676	0.450751	0.463798	0.196796	0.230588	0.226344	0.183464
7.09165	0.419183	0.413856	0.450744	0.463774	0.197163	0.230725	0.227853	0.183751
7.09525	0.41987	0.414032	0.450719	0.463696	0.197549	0.230854	0.229346	0.184051
7.09885	0.420565	0.414218	0.450691	0.463577	0.197931	0.230982	0.230828	0.184369
7.10245	0.421259	0.414416	0.450649	0.463428	0.198301	0.231109	0.232317	0.184691
7.10605	0.421955	0.414619	0.450576	0.463257	0.198665	0.231231	0.233825	0.184996
7.10965	0.422675	0.414822	0.450481	0.463078	0.199036	0.231354	0.235353	0.185271
7.11325	0.423418	0.415009	0.450382	0.462899	0.199425	0.231485	0.236887	0.185528
7.11685	0.424176	0.415158	0.450295	0.462727	0.199832	0.231616	0.238407	0.185785
7.12045	0.424949	0.415264	0.450223	0.462563	0.200254	0.231745	0.239917	0.186051
7.12405	0.425731	0.415338	0.450154	0.462405	0.200676	0.231869	0.241439	0.186324
7.12765	0.426511	0.415399	0.450072	0.462241	0.201083	0.231975	0.242993	0.186612
7.13125	0.427275	0.415467	0.449972	0.462058	0.201479	0.23206	0.244587	0.186911
7.13485	0.42803	0.415552	0.449855	0.461869	0.201876	0.232146	0.246218	0.187202
7.13845	0.428783	0.415644	0.449732	0.461696	0.202282	0.23225	0.247875	0.187479
7.14205	0.429526	0.415725	0.449613	0.461548	0.202701	0.23237	0.249537	0.187763
7.14565	0.430227	0.415781	0.449491	0.461407	0.203126	0.232485	0.251186	0.188083
7.14925	0.430871	0.415813	0.449356	0.461252	0.203554	0.232578	0.25281	0.188446
7.15285	0.431459	0.415826	0.449194	0.461066	0.20398	0.232636	0.254426	0.188842
7.15645	0.432008	0.415821	0.449002	0.46083	0.204394	0.232647	0.256042	0.189244
7.16005	0.432543	0.415807	0.44877	0.46053	0.204787	0.232626	0.257648	0.189624
7.16365	0.433078	0.415796	0.448509	0.460168	0.205159	0.232606	0.259229	0.189964
7.16725	0.433611	0.415779	0.448233	0.459759	0.205514	0.23262	0.260779	0.190263
7.17085	0.434123	0.415733	0.44793	0.45931	0.205856	0.232672	0.2623	0.190546
7.17445	0.434592	0.415646	0.447574	0.458819	0.206203	0.232752	0.263798	0.190835
7.17805	0.435013	0.41554	0.447154	0.458283	0.206558	0.232845	0.265269	0.191132
7.18165	0.435395	0.415433	0.446686	0.457703	0.206911	0.232943	0.266706	0.191432
7.18525	0.43575	0.415327	0.446183	0.457084	0.207244	0.233047	0.268094	0.191726
7.18885	0.436083	0.415208	0.445659	0.456432	0.207552	0.233164	0.26941	0.192007
7.19245	0.436383	0.415075	0.445123	0.45575	0.207842	0.233298	0.270633	0.192273
[truncated: 2,169 more rows]

## Sheet: Supplementary Figure 4
Supplementary Figure 4												Calibration Curve				Data for Fit
Time (s)	Laf1-BTL2-Laf1					BTL2						MU concentration (mM)	Fluorescence (Ar. U)	SEM			BTL2
25	6814	4554	3956	5288	3698	801	1806	2203	1266	1575		0	35	3.26599		Time (s)	MU concentration (mM)	SEM
30	7600	5205	4451	5964	4220	937	2134	2584	1507	1826		0.009375	1073.25	90.8911		25	0.0150744	0.00214558
35	8275	5903	4978	6599	4748	1072	2451	2993	1759	2082		0.01875	2074.5	173.667		30	0.0177703	0.00251641
40	8888	6550	5488	7204	5269	1208	2771	3372	2005	2363		0.025	2627	43.9621		35	0.0205307	0.002915
45	9414	7124	5980	7737	5754	1343	3086	3752	2240	2633		0.0375	3978.75	357.13
50	9878	7694	6440	8195	6228	1487	3388	4108	2479	2831		0.05	4923.33	61.0483			Laf1-BTL2-Laf1
55	10336	8231	6862	8624	6654	1615	3705	4452	2728	3103		0.075	7313.5	545.908		Time (s)	MU concentration (mM)	SEM
60	10697	8676	7251	9027	7106	1754	3996	4797	2957	2977						25	0.0486652	0.00504592
65	11032	9068	7593	9424	7530	1880	4295	5127	3173	3189						30	0.0549764	0.00550378
70	11337	9463	7941	9740	7909	2010	4562	5442	3412	3394						35	0.0611526	0.00574055
75	11570	9814	8238	10041	8296	2143	4854	5768	3647	3601
80	11822	10130	8548	10341	8597	2268	5155	6060	3857	3782
85	12071	10439	8846	10649	8942	2399	5405	6363	4060	3994
90	12238	10696	9135	10862	9248	2516	5657	6653	4308	4177
95	12389	10981	9387	11103	9542	2631	5906	6962	4496	4342
100	12604	11205	9604	11309	9859	2767	6177	7198	4704	4522
105	12730	11416	9875	11533	10116	2874	6406	7443	4917	4711
110	12924	11650	10097	11663	10380	2992	6620	7702	5119	4866
115	12993	11845	10251	11900	10606	3094	6862	7926	5304	5034
120	13122	11990	10509	12050	10807	3200	7088	8153	5519	5187
125	13213	12164	10720	12204	10942	3320	7306	8382	5699	5344
130	13352	12325	10900	12346	11234	3430	7469	8586	5876	5484
135	13452	12503	11094	12450	11445	3525	7681	8802	6043	5641
140	13526	12605	11165	12594	11594	3617	7879	8999	6220	5793
145	13543	12777	11423	12740	11786	3733	8103	9212	6386	5945
150	13612	12900	11563	12844	11962	3828	8257	9398	6568	6064
155	13717	12994	11676	12935	12103	3909	8408	9551	6725	6204
160	13773	13119	11846	13016	12244	4017	8614	9735	6862	6333
165	13836	13214	12014	13133	12377	4107	8801	9905	7035	6452
170	13926	13307	12139	13219	12524	4222	8927	10090	7175	6578
175	13941	13409	12287	13333	12676	4295	9106	10228	7342	6709
180	13977	13480	12374	13395	12753	4387	9233	10392	7471	6831
185	14034	13553	12526	13479	12882	4485	9386	10493	7602	6940
190	14099	13670	12640	13511	12947	4557	9535	10670	7722	7062
195	14046	13743	12710	13585	13062	4661	9647	10805	7886	7189
200	14171	13830	12846	13687	13163	4722	9803	10904	8023	7295
205	14178	13849	12992	13748	13253	4809	9923	11039	8135	7367
210	14246	13949	13028	13790	13338	4881	10057	11125	8262	7495
215	14250	13997	13179	13842	13443	4977	10163	11241	8369	7601
220	14272	14048	13318	13882	13544	5043	10252	11358	8497	7703
225	14331	14114	13351	13957	13594	5112	10395	11465	8600	7797
230	14326	14173	13439	13982	13623	5191	10500	11564	8720	7924
235	14362	14200	13544	14037	13735	5268	10614	11638	8814	7980
240	14379	14265	13584	14060	13797	5342	10713	11734	8894	8081
245	14390	14324	13693	14151	13870	5421	10793	11827	9070	8190
250	14382	14365	13806	14152	13908	5473	10940	11918	9142	8248
255	14388	14387	13854	14193	13981	5552	11000	11979	9234	8350
260	14438	14423	13910	14251	14027	5598	11078	12088	9338	8455
265	14436	14466	13990	14272	14080	5670	11186	12147	9436	8499
270	14488	14494	14116	14263	14120	5727	11253	12227	9500	8600
275	14492	14511	14128	14363	14161	5801	11348	12290	9599	8670
280	14509	14576	14231	14370	14155	5850	11439	12347	9681	8759
285	14510	14637	14249	14391	14207	5914	11530	12424	9770	8839
290	14534	14621	14335	14430	14232	5972	11576	12477	9826	8890
295	14564	14655	14364	14457	14263	6033	11654	12546	9930	8957
300	14534	14666	14414	14453	14398	6103	11742	12595	10017	9042
305	14591	14716	14443	14487	14343	6123	11790	12671	10088	9129
310	14563	14723	14551	14541	14408	6223	11892	12669	10172	9188
315	14582	14748	14622	14585	14429	6268	11906	12751	10235	9252
320	14595	14707	14648	14600	14425	6318	11988	12788	10300	9334
325	14618	14742	14669	14568	14450	6379	12050	12789	10400	9376
330	14522	14822	14725	14618	14459	6436	12100	12887	10442	9465
335	14615	14809	14795	14641	14534	6484	12177	12884	10514	9519
340	14609	14863	14814	14615	14528	6522	12137	12935	10549	9559
345	14614	14914	14858	14658	14549	6571	12278	12982	10608	9640
350	14608	14915	14929	14639	14569	6615	12274	13023	10691	9702

## Sheet: Supplementary Figure 5
MU concentration (µM)	Buffer only			with Laf1-BTL2-Laf1
500	21598	19160		20138	20149	19970
250	14046	13844	13896	14980	14982	14820
200	12254	12219	12028	12915	12907	12934
50	4048	4799	4099	4260	3836	4425
25	2306	2270	2221	2306	2414	2417
15	1223	1363	1356	1292	1474	1767
0	44	40	40	44	43	41

## Sheet: Supplementary Figure 6
Time (s)	BTL2			Laf1 condensates
20	1833	1618	1509	104	106	103
25	2062	1938	1693	101	104	99
30	2522	2365	1950	103	107	99
35	2994	2808	2268	104	107	99
40	3408	3231	2600	106	107	101
45	3811	3639	2954	107	111	104
50	4232	4029	3305	110	112	106
55	4640	4395	3704	113	114	110
60	5032	4771	4143	114	115	111
65	5447	5144	4570	117	118	114
70	5813	5485	5004	119	119	116
75	6175	5837	5452	120	120	117
80	6529	6200	5877	120	120	120
85	6901	6546	6286	122	123	121
90	7267	6873	6691	122	125	120
95	7665	7224	7087	123	125	123
100	8239	7546	7427	123	125	125
105	8449	7940	7785	125	127	127
110	8779	8259	8090	127	127	126
115	9739	8706	8401	127	129	129
120	9663	8930	8685	129	130	130
125	10519	9260	8991	131	131	132
130	10290	9583	9241	132	133	134
135	10616	9857	9471	132	133	134
140	10946	10227	9742	134	134	135
145	11301	10500	9966	135	134	135
150	11645	10836	10217	135	138	138
155	11914	11099	10423	137	137	138
160	12155	11381	10649	136	138	140
165	12403	11652	10827	139	140	141
170	12681	11915	11068	139	141	143
175	12866	12137	11240	140	141	142
180	13150	12385	11452	143	143	144
185	13341	12564	11624	142	144	145
190	13586	12809	11801	144	146	146
195	13758	12965	11959	146	146	147
200	13947	13202	12127	146	147	149
205	14089	13363	12296	147	148	150
210	14304	13571	12455	149	148	152
215	14460	13705	12593	149	150	152
220	14667	13914	12757	150	151	154
225	14767	14041	12893	151	153	154
230	14947	14229	13055	153	155	154
235	15113	14396	13181	153	156	157
240	15226	14560	13336	154	158	159
245	15387	14669	13441	155	157	160
250	15479	14779	13556	156	159	161
255	15625	14951	13644	157	161	162
260	15712	15077	13767	159	160	163
265	15873	15219	13923	161	162	164
270	15914	15301	14017	161	163	167
275	16110	15447	14142	163	165	167
280	16198	15560	14198	164	166	167
285	16299	15695	14330	163	167	168
290	16448	15805	14416	165	168	171
295	16533	15897	14489	166	168	171
300	16628	15950	14561	168	169	171
305	16678	16069	14707	168	171	173
310	16756	16151	14727	169	172	174
315	16913	16272	14903	170	173	176
320	16989	16374	14936	171	174	178
325	17058	16507	15064	172	175	179
330	17114	16560	15111	173	175	180
335	17208	16629	15208	175	178	182
340	17231	16706	15237	175	178	182
345	17357	16861	15360	178	180	183
350	17456	16884	15408	177	180	185
355	17529	16999	15520	179	182	186
360	17590	17040	15540	180	183	187
365	17604	17123	15671	181	185	188
370	17698	17168	15679	182	186	189
375	17757	17282	15798	183	188	191
380	17798	17329	15820	184	186	191
385	17875	17412	15925	186	188	192
390	17959	17496	15964	187	190	194
395	18025	17538	16032	187	191	196
400	18100	17611	16118	189	191	196
405	18159	17637	16162	189	194	198
410	18192	17773	16187	188	194	199
415	18241	17827	16247	191	196	200
420	18285	17825	16316	193	196	203
425	18369	17941	16356	194	197	203
430	18401	17987	16393	195	200	204
435	18466	18025	16459	196	199	206
440	18493	18085	16490	198	202	206
445	18537	18142	16486	199	203	208
450	18583	18185	16577	200	204	209
455	18517	18185	16594	200	204	211
460	18687	18300	16687	201	205	212
465	18747	18258	16674	204	207	213
470	18738	18393	16752	204	208	214
475	18747	18369	16782	204	209	214
480	18790	18472	16837	206	209	217
485	18804	18451	16844	206	210	217
490	18818	18575	16950	208	212	218
495	18894	18532	16925	209	214	218
500	18931	18602	16997	210	215	222
505	18949	18638	16984	211	216	221
510	19018	18714	17053	211	217	223
515	19006	18700	17080	212	218	224
520	19081	18757	17100	217	219	226
525	19089	18823	17145	215	219	227
530	19116	18841	17193	217	222	229
535	19170	18864	17209	218	223	228
540	19216	18949	17216	218	224	230
545	19234	18906	17241	221	225	231
550	19220	18978	17315	219	226	232
555	19290	18999	17345	223	227	235
560	19281	19024	17369	223	226	236
565	19299	19048	17352	224	228	235
570	19324	19079	17352	224	230	238
575	19361	19108	17409	225	231	240
580	19369	19086	17477	226	233	240
585	19386	19118	17483	228	234	239
590	19403	19131	17444	228	235	243
595	19390	19176	17508	230	236	244
600	19435	19191	17533	232	237	245

## Sheet: Supplementary Figure 7
Supplementary Figure 7A																																														Supplementary Figure 7B
Time (s)	500					250					200					150				100				50				35				25				15				5						Time	500
25	2649	1825	1716	2409	2413	801	1806	2203	1266	1575	3393	786	1679	370	940	713	685	1157	592	373	866	442	478	262	569	399	272	324	207	188	194	591	237	166	131	184	242	147	123	88	126	261	91			25	3005	5960	5634
30	3136	2195	2018	2798	2876	937	2134	2584	1507	1826	4014	928	2004	441	1093	844	809	1375	688	453	1031	519	558	304	677	467	317	382	249	215	229	694	278	191	152	216	275	168	142	98	141	317	97			30	3486	6788	6550
35	3583	2532	2344	3185	3309	1072	2451	2993	1759	2082	4613	1084	2318	520	1262	984	935	1603	790	526	1174	593	655	345	786	533	369	442	293	244	258	809	319	220	170	247	310	188	154	106	159	352	108			35	3932	7555	7273
40	4000	2881	2638	3561	3712	1208	2771	3372	2005	2363	5148	1237	2626	593	1419	1135	1057	1826	891	596	1320	677	746	393	901	606	420	500	329	275	288	913	351	243	191	276	328	213	173	114	178	407	117			40	4411	8146	7948
45	4455	3192	2943	3903	4133	1343	3086	3752	2240	2633	5688	1394	2941	675	1573	1284	1189	2041	995	669	1454	753	838	447	1013	674	468	570	371	303	319	1013	395	272	209	309	367	236	187	120	192	453	134			45	4783	8755	8589
50	4897	3542	3223	4297	4499	1487	3388	4108	2479	2831	6082	1544	3239	760	1732	1416	1317	2265	1115	740	1591	838	936	490	1125	741	515	640	417	328	344	1107	433	298	231	335	399	256	210	132	211	485	139			50	5236	9228	9133
55	5300	3854	3517	4653	4898	1615	3705	4452	2728	3103	6533	1693	3559	840	1887	1545	1447	2474	1220	818	1726	926	1036	543	1240	805	570	693	463	361	378	1209	469	325	257	369	434	276	219	139	223	512	149			55	5599	9702	9713
60	5655	4197	3787	4963	5228	1754	3996	4797	2957	2977	6947	1856	3863	926	2036	1682	1567	2699	1329	890	1867	1007	1130	587	1351	870	622	755	504	398	402	1303	513	350	275	401	468	297	241	149	241	574	164			60	5945	10118	10205
65	6037	4515	4046	5296	5589	1880	4295	5127	3173	3189	7293	2010	4154	1021	2170	1813	1689	2922	1437	960	1990	1087	1224	641	1455	942	667	821	550	425	437	1382	545	380	299	427	500	320	253	159	253	610	176			65	6244	10475	10651
70	6376	4777	4346	5613	5905	2010	4562	5442	3412	3394	7664	2169	4428	1109	2322	1959	1810	3110	1545	1027	2124	1164	1324	690	1563	999	726	867	593	457	465	1468	577	402	324	463	531	346	272	168	269	624	183			70	6554	10869	11017
75	6683	5081	4618	5885	6238	2143	4854	5768	3647	3601	7959	2327	4701	1203	2462	2086	1939	3311	1650	1100	2259	1241	1418	736	1669	1063	777	927	638	487	497	1556	614	436	347	489	567	365	286	176	285	677	196			75	6874	11207	11363
80	7000	5354	4881	6184	6580	2268	5155	6060	3857	3782	8269	2477	4974	1293	2595	2205	2062	3527	1764	1167	2410	1314	1512	785	1774	1123	825	983	687	515	529	1624	643	460	364	522	589	396	299	184	295	700	209			80	7171	11514	11704
85	7264	5636	5132	6495	6862	2399	5405	6363	4060	3994	8563	2641	5223	1388	2748	2331	2178	3700	1868	1245	2483	1387	1613	834	1871	1183	877	1040	723	541	549	1702	685	490	391	546	624	413	312	191	311	698	220			85	7438	11716	12050
90	7591	5871	5363	6768	7148	2516	5657	6653	4308	4177	8846	2794	5505	1479	2861	2464	2302	3899	1967	1308	2613	1470	1708	890	1971	1253	920	1088	768	572	579	1753	713	512	415	581	654	439	328	205	326	738	228			90	7734	12061	12332
95	7858	6126	5616	7040	7464	2631	5906	6962	4496	4342	9096	2947	5725	1575	2992	2585	2425	4084	2088	1378	2748	1548	1796	939	2061	1309	977	1138	805	602	605	1821	744	540	435	611	678	458	344	208	338	758	240			95	7953	12286	12671
100	8110	6352	5856	7311	7748	2767	6177	7198	4704	4522	9329	3081	5982	1656	3139	2720	2541	4266	2188	1445	2849	1620	1889	990	2152	1363	1025	1195	855	630	637	1855	772	573	459	637	707	482	356	224	354	784	248			100	8177	12555	12879
105	8357	6597	6074	7552	7990	2874	6406	7443	4917	4711	9528	3232	6192	1750	3269	2861	2662	4443	2297	1514	2960	1680	1986	1035	2248	1416	1079	1244	890	660	662	1913	808	597	484	668	735	501	376	226	364	808	261			105	8413	12804	13108
110	8578	6800	6307	7802	8251	2992	6620	7702	5119	4866	9774	3379	6412	1846	3386	2977	2773	4635	2392	1580	3053	1763	2074	1089	2327	1481	1128	1299	934	690	690	1961	838	622	510	695	764	524	387	232	381	802	269			110	8690	13063	13374
115	8759	7025	6507	8010	8505	3094	6862	7926	5304	5034	9953	3525	6617	1939	3515	3094	2880	4797	2506	1654	3199	1830	2182	1136	2405	1527	1170	1344	966	721	711	1997	863	654	531	722	789	545	402	242	390	839	279			115	8899	13179	13551
120	8983	7269	6705	8288	8747	3200	7088	8153	5519	5187	10147	3675	6826	2030	3639	3212	3000	4951	2624	1709	3295	1902	2281	1187	2480	1586	1225	1394	1009	746	740	2039	895	684	556	751	819	568	417	252	405	847	289			120	9110	13439	13822
125	9168	7431	6942	8530	8977	3320	7306	8382	5699	5344	10261	3804	7033	2114	3776	3338	3109	5107	2724	1779	3359	1972	2358	1232	2575	1633	1273	1445	1051	769	768	2070	931	709	580	775	847	585	433	262	411	842	297			125	9329	13509	14003
130	9388	7663	7137	8716	9121	3430	7469	8586	5876	5484	10429	3937	7224	2205	3877	3442	3198	5262	2817	1838	3490	2039	2448	1292	2651	1690	1329	1494	1086	800	793	2098	958	736	604	800	878	605	449	266	425	879	311			130	9545	13727	14196
135	9532	7847	7307	8964	9434	3525	7681	8802	6043	5641	10581	4075	7429	2304	4014	3538	3313	5394	2913	1904	3631	2106	2529	1335	2721	1734	1371	1546	1117	830	815	2128	989	762	631	831	906	621	457	275	438	889	318			135	9699	13864	14334
140	9733	8027	7522	9133	9590	3617	7879	8999	6220	5793	10700	4217	7590	2399	4115	3659	3409	5540	3034	1963	3687	2182	2622	1375	2791	1784	1418	1592	1154	859	841	2160	1019	785	650	853	930	640	473	280	444	903	324			140	9958	14015	14521
145	9902	8232	7718	9359	9815	3733	8103	9212	6386	5945	10819	4354	7755	2485	4232	3754	3540	5682	3120	2026	3762	2254	2718	1431	2849	1833	1463	1635	1186	880	864	2189	1050	807	676	878	957	661	491	289	461	892	329			145	10134	14216	14682
150	10059	8440	7905	9511	10012	3828	8257	9398	6568	6064	10941	4485	7932	2579	4335	3847	3646	5824	3225	2087	3849	2307	2808	1470	2910	1877	1512	1676	1223	908	885	2202	1070	843	697	901	991	681	495	296	469	913	341			150	10317	14408	14835
155	10213	8593	8055	9718	10190	3909	8408	9551	6725	6204	11030	4612	8096	2658	4449	3983	3754	5959	3331	2148	3978	2376	2885	1519	2975	1924	1558	1717	1255	938	913	2219	1101	867	723	924	1011	696	508	302	478	929	346			155	10463	14573	14942
160	10330	8774	8254	9875	10408	4017	8614	9735	6862	6333	11112	4746	8258	2739	4547	4086	3836	6072	3423	2195	4050	2449	2963	1565	3032	1967	1589	1765	1288	962	932	2231	1143	887	742	946	1036	711	526	311	488	902	358			160	10676	14631	15089
165	10484	8911	8432	10100	10535	4107	8801	9905	7035	6452	11184	4866	8380	2838	4665	4154	3948	6202	3523	2266	4090	2522	3050	1608	3090	2018	1640	1799	1322	991	960	2252	1161	912	765	969	1056	732	537	316	496	921	371			165	10849	14781	15173
170	10620	9063	8563	10219	10712	4222	8927	10090	7175	6578	11283	4967	8528	2928	4769	4278	4044	6316	3631	2323	4218	2581	3127	1659	3151	2059	1691	1838	1351	1008	981	2274	1187	943	786	992	1076	746	547	323	504	937	372			170	11060	14940	15255
175	10753	9205	8719	10408	10871	4295	9106	10228	7342	6709	11330	5086	8643	3008	4874	4368	4157	6413	3717	2391	4270	2655	3202	1700	3202	2094	1731	1875	1388	1035	1000	2285	1204	963	805	1015	1102	762	562	329	520	945	380			175	11129	15006	15414
180	10870	9391	8861	10604	11052	4387	9233	10392	7471	6831	11395	5207	8804	3096	4963	4473	4243	6553	3813	2446	4323	2698	3266	1743	3243	2139	1769	1905	1399	1062	1020	2287	1237	992	833	1032	1118	783	573	332	526	946	391			180	11331	15149	15512
185	10997	9530	9044	10768	11182	4485	9386	10493	7602	6940	11464	5330	8920	3188	5060	4548	4327	6646	3907	2494	4387	2765	3349	1787	3292	2181	1801	1944	1435	1084	1045	2317	1250	1017	854	1054	1140	798	585	345	535	924	395			185	11554	15234	15620
190	11095	9637	9187	10952	11382	4557	9535	10670	7722	7062	11534	5436	9051	3264	5173	4645	4420	6772	4005	2543	4533	2818	3442	1836	3347	2224	1851	1981	1461	1111	1066	2326	1274	1043	868	1067	1168	812	596	350	541	927	404			190	11609	15341	15703
195	11243	9799	9319	11070	11470	4661	9647	10805	7886	7189	11577	5547	9161	3361	5245	4717	4512	6852	4097	2600	4538	2882	3512	1875	3392	2256	1894	2011	1488	1138	1092	2328	1290	1067	892	1088	1180	830	608	354	550	924	407			195	11807	15421	15759
200	11338	9935	9462	11222	11683	4722	9803	10904	8023	7295	11570	5643	9278	3428	5338	4817	4617	6953	4166	2652	4588	2932	3590	1919	3431	2299	1937	2046	1514	1156	1107	2346	1327	1092	913	1107	1205	842	621	367	559	928	417			200	11931	15577	15922
205	11405	10054	9616	11386	11795	4809	9923	11039	8135	7367	11666	5747	9394	3501	5443	4900	4695	7050	4282	2714	4724	3001	3654	1952	3487	2335	1970	2075	1536	1182	1127	2362	1350	1113	930	1131	1221	859	634	373	568	935	426			205	12087	15703	15956
210	11502	10178	9730	11480	11926	4881	10057	11125	8262	7495	11673	5860	9486	3597	5522	4962	4795	7149	4361	2760	4709	3047	3731	1998	3520	2370	2005	2103	1558	1205	1148	2368	1374	1136	948	1144	1237	873	643	379	576	963	432			210	12265	15820	16023
215	11644	10300	9862	11629	12021	4977	10163	11241	8369	7601	11727	5977	9609	3678	5616	5070	4874	7198	4428	2813	4806	3103	3801	2044	3546	2406	2038	2138	1591	1225	1169	2362	1392	1165	969	1161	1254	882	658	387	582	915	440			215	12429	15886	16105
220	11717	10415	10005	11745	12180	5043	10252	11358	8497	7703	11760	6059	9688	3770	5701	5167	4967	7274	4528	2860	4858	3142	3871	2079	3592	2453	2086	2157	1608	1253	1184	2385	1438	1192	991	1182	1281	897	669	390	585	910	445			220	12577	16014	16285
225	11799	10547	10117	11935	12325	5112	10395	11465	8600	7797	11806	6151	9782	3841	5775	5224	5059	7373	4623	2915	4931	3217	3936	2120	3628	2474	2115	2193	1635	1276	1201	2388	1440	1211	1008	1198	1295	907	674	397	593	966	452			225	12735	16094	16246
230	11902	10650	10245	12001	12432	5191	10500	11564	8720	7924	11832	6254	9862	3915	5842	5321	5135	7457	4700	2955	4989	3271	3987	2156	3670	2506	2153	2216	1660	1301	1219	2393	1456	1237	1030	1216	1308	920	685	405	599	970	457			230	12832	16187	16359
235	11991	10743	10375	12176	12559	5268	10614	11638	8814	7980	11824	6345	9950	3994	5939	5406	5214	7530	4788	3019	5082	3331	4081	2191	3701	2546	2186	2243	1670	1320	1238	2391	1475	1253	1045	1232	1334	932	701	410	609	970	469			235	12953	16293	16398
240	12065	10870	10503	12266	12640	5342	10713	11734	8894	8081	11812	6431	10051	4069	6005	5456	5291	7624	4875	3058	5143	3379	4126	2227	3728	2573	2230	2262	1702	1345	1259	2406	1495	1283	1068	1249	1345	948	708	417	609	969	472			240	13037	16380	16515
245	12135	10997	10623	12439	12719	5421	10793	11827	9070	8190	11876	6525	10120	4152	6076	5554	5372	7687	4945	3112	5172	3424	4187	2259	3752	2603	2260	2296	1726	1367	1279	2398	1504	1307	1084	1256	1362	958	718	422	619	976	477			245	13204	16492	16541
250	12255	11051	10723	12490	12884	5473	10940	11918	9142	8248	11905	6618	10184	4228	6184	5604	5444	7738	5033	3154	4729	3481	4254	2305	3780	2624	2296	2314	1742	1387	1295	2409	1533	1328	1102	1272	1374	969	730	431	628	962	478			250	13251	16569	16640
255	12314	11176	10836	12568	12957	5552	11000	11979	9234	8350	11887	6707	10262	4314	6251	5700	5521	7813	5105	3209	4789	3532	4319	2336	3807	2669	2332	2346	1764	1414	1306	2407	1536	1351	1122	1292	1395	980	738	435	629	978	487			255	13379	16645	16710
260	12365	11297	10914	12689	13075	5598	11078	12088	9338	8455	11942	6804	10311	4375	6313	5765	5595	7877	5178	3242	4832	3586	4379	2368	3827	2687	2360	2372	1786	1435	1328	2403	1575	1373	1136	1306	1405	995	750	442	640	977	493			260	13513	16739	16758
265	12478	11391	11095	12829	13171	5670	11186	12147	9436	8499	11921	6846	10376	4450	6402	5815	5661	7936	5268	3295	4886	3633	4433	2410	3854	2718	2399	2397	1801	1452	1342	2412	1590	1396	1155	1319	1427	1006	760	445	643	938	497			265	13603	16839	16827
270	12529	11503	11163	12969	13245	5727	11253	12227	9500	8600	11926	6967	10438	4520	6459	5894	5722	7992	5339	3337	4923	3670	4488	2445	3892	2750	2426	2417	1813	1468	1354	2420	1590	1416	1174	1340	1439	1013	762	453	644	975	499			270	13730	16940	16837
275	12631	11590	11268	13021	13383	5801	11348	12290	9599	8670	11940	7035	10483	4593	6540	5949	5820	8073	5394	3382	4955	3723	4552	2473	3903	2784	2463	2435	1831	1492	1368	2423	1627	1433	1192	1345	1455	1022	777	457	657	977	507			275	13804	16923	16922
280	12689	11671	11402	13143	13471	5850	11439	12347	9681	8759	11945	7131	10565	4676	6599	5997	5872	8100	5469	3425	5004	3787	4604	2503	3924	2806	2487	2453	1864	1509	1393	2421	1634	1465	1203	1358	1472	1040	786	463	662	979	514			280	13935	17063	16949
285	12742	11762	11455	13237	13520	5914	11530	12424	9770	8839	11980	7185	10614	4743	6698	6053	5950	8153	5547	3462	5061	3812	4660	2529	3948	2833	2518	2467	1869	1536	1403	2415	1638	1478	1222	1371	1489	1052	796	472	658	957	517			285	14073	17097	17022
290	12789	11857	11533	13330	13635	5972	11576	12477	9826	8890	11954	7263	10679	4824	6737	6147	6032	8214	5609	3515	5090	3833	4711	2562	3964	2858	2559	2482	1888	1550	1423	2426	1656	1507	1238	1382	1497	1055	807	475	665	926	522			290	14146	17187	17071
295	12849	11921	11632	13386	13709	6033	11654	12546	9930	8957	11995	7343	10742	4890	6820	6193	6072	8264	5684	3553	5145	3904	4753	2590	3976	2880	2584	2512	1905	1567	1432	2418	1670	1527	1247	1396	1517	1063	809	485	672	981	527			295	14311	17181	17101
300	12895	12038	11747	13520	13812	6103	11742	12595	10017	9042	12025	7414	10750	4952	6867	6259	6165	8350	5753	3605	5176	3935	4797	2632	3999	2907	2613	2541	1922	1587	1448	2421	1688	1549	1268	1407	1518	1073	828	487	676	965	529			300	14376	17369	17139
305	12982	12141	11839	13572	13854	6123	11790	12671	10088	9129	11969	7503	10838	5029	6954	6331	6240	8363	5807	3642	5220	3985	4850	2662	4017	2929	2642	2547	1929	1606	1464	2432	1716	1566	1285	1418	1550	1086	830	493	682	981	530			305	14452	17426	17202
310	12999	12238	11930	13663	13943	6223	11892	12669	10172	9188	12009	7544	10878	5113	6986	6351	6276	8389	5876	3675	5276	4028	4910	2685	4030	2949	2670	2560	1949	1627	1483	2430	1736	1584	1297	1434	1567	1096	836	499	687	954	540			310	14559	17497	17220
315	13063	12320	12018	13765	14033	6268	11906	12751	10235	9252	12014	7638	10906	5157	7053	6415	6355	8471	5972	3723	5317	4055	4950	2715	4051	2974	2685	2578	1965	1649	1489	2427	1729	1612	1309	1443	1576	1108	849	507	692	927	543			315	14656	17512	17330
320	13094	12383	12108	13834	14064	6318	11988	12788	10300	9334	12017	7704	10940	5222	7121	6470	6420	8496	6002	3769	5337	4084	5018	2744	4064	2999	2719	2608	1974	1667	1508	2430	1749	1638	1327	1449	1586	1111	857	513	695	985	545			320	14803	17607	17346
325	13185	12485	12192	13881	14098	6379	12050	12789	10400	9376	12019	7779	11015	5294	7182	6514	6461	8539	6066	3806	5400	4104	5050	2769	4075	3015	2749	2618	1985	1690	1519	2437	1771	1650	1342	1455	1598	1120	867	517	703	980	551			325	14926	17658	17398
330	13198	12576	12266	13995	14217	6436	12100	12887	10442	9465	12002	7819	11037	5352	7245	6552	6520	8568	6146	3830	5406	4180	5098	2791	4093	3038	2776	2633	2005	1704	1542	2430	1769	1674	1361	1471	1613	1125	874	523	703	980	553			330	14985	17695	17421
335	13257	12651	12336	14051	14309	6484	12177	12884	10514	9519	11960	7905	11082	5406	7293	6625	6545	8623	6196	3870	5450	4218	5148	2833	4100	3057	2807	2652	2011	1731	1549	2439	1788	1690	1369	1484	1622	1133	878	523	710	932	556			335	15060	17759	17452
340	13355	12726	12365	14104	14350	6522	12137	12935	10549	9559	11999	7963	11095	5485	7364	6716	6641	8644	6268	3917	5500	4248	5192	2850	4120	3079	2822	2656	2026	1743	1566	2426	1801	1716	1385	1492	1638	1140	888	531	715	947	561			340	15126	17844	17490
345	13376	12769	12427	14214	14479	6571	12278	12982	10608	9640	12035	8013	11111	5546	7408	6753	6704	8707	6333	3946	5508	4280	5244	2870	4127	3106	2857	2674	2036	1755	1584	2436	1827	1738	1397	1498	1642	1148	901	534	719	950	565			345	15211	17901	17476
350	13416	12908	12539	14304	14498	6615	12274	13023	10691	9702	12000	8050	11148	5604	7457	6794	6751	8723	6387	3987	5543	4327	5285	2913	4142	3131	2872	2691	2056	1776	1587	2437	1835	1760	1413	1509	1653	1163	911	543	717	973	567			350	15297	18009	17558
355	13443	12942	12645	14354	14526	6660	12347	13054	10751	9729	12043	8141	11179	5656	7514	6844	6810	8759	6433	4024	5577	4358	5332	2927	4151	3141	2902	2692	2068	1793	1592	2434	1834	1771	1422	1519	1664	1161	914	545	727	981	575			355	15381	18020	17550
360	13498	13035	12708	14397	14572	6725	12378	13075	10816	9790	12025	8216	11247	5724	7562	6882	6856	8805	6468	4048	5592	4398	5353	2953	4174	3167	2930	2709	2084	1804	1604	2427	1848	1778	1441	1527	1677	1174	920	555	725	978	577			360	15452	18068	17590
																																														365	15575	18198	17591
																																														370	15632	18225	17697
																																														375	15674	18315	17703
																																														380	15740	18310	17747
																																														385	15784	18421	17777
																																														390	15837	18369	17805
																																														395	15952	18457	17818
																																														400	15982	18454	17889
																																														405	16072	18531	17900
																																														410	16099	18630	17923
																																														415	16182	18654	17967
																																														420	16233	18740	17988
																																														425	16252	18744	18031
																																														430	16266	18828	18037
																																														435	16329	18861	18006
																																														440	16412	18906	18089
																																														445	16422	18958	18094
																																														450	16488	18967	18131
																																														455	16523	19018	18143
																																														460	16536	19037	18204
																																														465	16622	19047	18159
																																														470	16645	19102	18213
																																														475	16634	19127	18236
																																														480	16672	19191	18291
																																														485	16724	19215	18261
																																														490	16745	19248	18252
																																														495	16808	19326	18335
																																														500	16773	19321	18372
																																														505	16799	19362	18316
																																														510	16877	19308	18376
																																														515	16851	19404	18351
																																														520	16882	19419	18371
																																														525	16904	19426	18389
																																														530	16908	19494	18367
																																														535	16917	19383	18424
																																														540	16962	19480	18428
																																														545	16938	19468	18472
																																														550	16979	19586	18525
																																														555	17047	19610	18490
																																														560	16981	19566	18503
																																														565	17028	19538	18542
																																														570	17014	19656	18566
																																														575	17058	19644	18521
																																														580	17079	19668	18561
																																														585	17106	19748	18557
																																														590	17140	19699	18575
																																														595	17108	19714	18593
																																														600	17132	19788	18567
																																														605	17103	19762	18594
																																														610	17123	19809	18587
																																														615	17114	19797	18612
																																														620	17158	19859	18575
																																														625	17172	19799	18634
																																														630	17199	19811	18667
																																														635	17135	19910	18678
																																														640	17147		18651
																																														645	17204		18660
																																														650	17183		18695
																																														655	17239		18645
																																														660	17225		18597
																																														665	17230		18650
																																														670	17154		18697
																																														675	17198		18733
																																														680	17191		18689
																																														685	17147		18716
																																														690	17237		18709
																																														695	17241		18705
																																														700	17241		18688
																																														705	17275		18738
																																														710	17263		18696
																																														715	17213		18748
																																														720	17280		18727
																																														725	17287		18712
																																														730	17278		18768
																																														735	17224		18651
																																														740	17273
																																														745	17172
																																														750	17263
																																														755	17226
																																														760	17259
																																														765	17301
																																														770	17287
																																														775	17292
																																														780	17337
																																														785	17313
																																														790	17299
																																														795	17296
																																														800	17358
																																														805	17323
																																														810	17318
																																														815	17352
																																														820	17333
																																														825	17264
																																														830	17337
																																														835	17298
																																														840	17341
																																														845
																																														850
																																														855
																																														860
																																														865
																																														870
																																														875
																																														880
																																														885
																																														890
																																														895
																																														900
																																														905
																																														910
																																														915
																																														920
																																														925
																																														930
																																														935
																																														940
																																														945
																																														950
																																														955
																																														960
																																														965
																																														970
																																														975
																																														980
																																														985
																																														990
																																														995
																																														1000
																																														1005
																																														1010
																																														1015
																																														1020
																																														1025
																																														1030
																																														1035
																																														1040
																																														1045
																																														1050
																																														1055
																																														1060
																																														1065
																																														1070
																																														1075
																																														1080
																																														1085
																																														1090
																																														1095
																																														1100
																																														1105
																																														1110
																																														1115
																																														1120
																																														1125
																																														1130
[truncated: 43 more columns]

## Sheet: Supplementary Figure 8
Supplementary Figure 8
Time (ms)	Atto565	Fitting Atto565	Atto565 droplets	Fitting droplets
0.001	1.73175		1.19226
0.002	1.64539		1.20434
0.003	1.58242		0.972675
0.004	1.52261		1.08023
0.005	1.44991		1.1585
0.006	1.42244		1.04499
0.007	1.3619		1.14841
0.008	1.32864		1.02182
0.009	1.32532		1.08272
0.01	1.29741		1.11283
0.010999	1.24029		1.1681
0.011999	1.22241		1.15106
0.012999	1.15839		1.11962
0.013999	1.12777		1.06021
0.014999	1.14163		1.0579
0.015999	1.10001		1.03374
0.017999	1.06104		1.07511
0.019999	1.00002		0.999981
0.021999	0.964225	0.966376	1.0397	0.942632
0.023999	0.930096	0.928342	1.03978	0.942464
0.025999	0.879295	0.893122	1.0085	0.942296
0.027999	0.863347	0.860417	1.06725	0.942128
0.029999	0.85362	0.829965	1.00974	0.94196
0.031998	0.799172	0.801543	1.04201	0.941792
0.035998	0.740546	0.750026	1.0633	0.941457
0.039998	0.703009	0.70457	1.03844	0.941122
0.043998	0.668931	0.664165	1.01676	0.940787
0.047998	0.62601	0.628015	1.00518	0.940453
0.051997	0.585902	0.595483	0.97009	0.940118
0.055997	0.565919	0.566052	0.973607	0.939784
0.059997	0.537499	0.539299	0.997518	0.939451
0.063997	0.524058	0.514876	1.02209	0.939117
0.071997	0.474306	0.471902	0.995013	0.93845
0.079996	0.435407	0.435308	0.971032	0.937785
0.087996	0.406329	0.403775	0.958525	0.93712
0.095995	0.376348	0.376324	0.953119	0.936456
0.103995	0.359602	0.352212	0.981651	0.935794
0.111995	0.326374	0.330869	0.990607	0.935132
0.119994	0.305194	0.311843	1.01215	0.934471
0.127994	0.302374	0.29478	1.01306	0.933811
0.143993	0.268388	0.265445	0.960665	0.932493
0.159992	0.240453	0.241138	0.949356	0.93118
0.175991	0.217623	0.220675	0.979251	0.92987
0.191991	0.211181	0.203218	0.982592	0.928563
0.20799	0.18472	0.188153	0.954671	0.927261
0.223989	0.174069	0.175026	0.940605	0.925961
0.239988	0.163652	0.163487	0.962824	0.924666
0.255988	0.155619	0.153268	0.985887	0.923374
0.287986	0.131906	0.135987	0.953887	0.9208
0.319984	0.121198	0.121943	0.955092	0.918241
0.351983	0.107217	0.110315	0.941737	0.915696
0.383981	0.102944	0.100538	0.937455	0.913164
0.41598	0.094579	0.092209	0.923843	0.910647
0.447978	0.078644	0.085034	0.910496	0.908143
0.479977	0.07092	0.078794	0.912298	0.905652
0.511975	0.068823	0.07332	0.907811	0.903175
0.575972	0.063605	0.06418	0.897219	0.898261
0.639969	0.057982	0.056865	0.899661	0.893399
0.703966	0.053401	0.050892	0.882135	0.888588
0.767963	0.048245	0.04593	0.87781	0.883829
0.83196	0.043271	0.04175	0.875341	0.879119
0.895957	0.03418	0.038186	0.870706	0.874459
0.959953	0.035901	0.035115	0.851172	0.869847
1.02395	0.031764	0.032445	0.852892	0.865283
1.15194	0.030068	0.028039	0.838646	0.856294
1.27994	0.022501	0.024565	0.820397	0.847488
1.40793	0.020388	0.021764	0.808072	0.838858
1.53593	0.017539	0.019466	0.798812	0.830399
1.66392	0.018781	0.01755	0.79025	0.822107
1.79191	0.019001	0.015933	0.79028	0.813976
1.91991	0.016097	0.014553	0.780116	0.806002
2.0479	0.017639	0.013363	0.769434	0.79818
2.30389	0.011217	0.011421	0.749971	0.782976
2.55988	0.010585	0.009911	0.739998	0.768331
2.81586	0.008136	0.008709	0.719959	0.754215
3.07185	0.008533	0.007732	0.717085	0.7406
3.32784	0.007823	0.006926	0.700502	0.72746
3.58383	0.009486	0.006252	0.685276	0.71477
3.83981	0.006223	0.005681	0.675556	0.702508
4.0958	0.005568	0.005192	0.663076	0.690652
4.60778	0.005424	0.004401	0.647348	0.668081
5.11975	0.003621	0.003793	0.628788	0.646913
5.63173	0.002807	0.003313	0.611488	0.62702
6.1437	0.002293	0.002927	0.586981	0.608292
6.65568	0.004413	0.002611	0.575133	0.590629
7.16765	0.003188	0.002347	0.563893	0.573943
7.67963	0.00077	0.002126	0.547142	0.558155
8.1916	0.002287	0.001937	0.528882	0.543193
9.21555	-6.9e-05	0.001633	0.507261	0.515506
10.2395	0.000976	0.001402	0.483022	0.490447
11.2635	-0.00056	0.00122	0.462674	0.467657
12.2874	0.000492	0.001075	0.448745	0.446843
13.3113	0.001169	0.000956	0.431956	0.427758
14.3353	0.000719	0.000857	0.41873	0.410196
15.3593	0.000486	0.000775	0.400024	0.393982
16.3832	0.001657	0.000705	0.383019	0.378967
18.4311	0.00061	0.000593	0.354697	0.352037
20.479	0.001846	0.000507	0.330825	0.328577
22.5269	0.000416	0.000441	0.311122	0.307958
24.5748	0.000784	0.000387	0.291328	0.289694
26.6227	-0.00017	0.000344	0.270776	0.273405
28.6706	-0.00087	0.000308	0.248419	0.258786
30.7185	-0.00053	0.000278	0.241212	0.245595
32.7664	0.000455	0.000253	0.232927	0.233632
36.8622	-0.00081	0.000212	0.211932	0.212766
40.958	4.2e-05	0.000182	0.198618	0.19518
45.0538	0.000574	0.000158	0.184037	0.18016
49.1496	0.001018	0.000138	0.171828	0.167183
53.2454	0.000455	0.000123	0.157459	0.155863
57.3412	-0.00052	0.00011	0.146597	0.145901
61.437	-0.00072	9.92e-05	0.137788	0.137069
65.5328	0.00022	9.01e-05	0.130153	0.129186
73.7244	0.00062	7.56e-05	0.112611	0.115717
81.916	-0.00012	6.46e-05	0.101385	0.104638
90.1076	0.000369	5.6e-05	0.087243	0.095369
98.2992	0.0012	4.92e-05	0.081453	0.087505
106.491	0.000309	4.36e-05	0.081873	0.08075
114.682	0.001206	3.91e-05	0.0835	0.074889
122.874	-0.00063	3.52e-05	0.083505	0.069757
131.066	-0.00017	3.2e-05	0.077293	0.065228
147.449	-2.6e-05	2.68e-05	0.071823	0.057604
163.832	-0.00017	2.29e-05	0.06087	0.051441
180.215	0.000645	1.99e-05	0.059276	0.046363
196.599	-0.0003	1.74e-05	0.051344	0.042112
212.982	0.000566	1.55e-05	0.036153	0.038504
229.365	-0.00059	1.38e-05	0.029737	0.035407
245.748	0.000547	1.25e-05	0.042219	0.032722
262.131	1.52e-05	1.13e-05	0.043544	0.030374
294.898	0.000207	9.5e-06	0.050933	0.026469
327.664	0.000575	8.11e-06	0.029992	0.02336
360.43	0.00045	7.03e-06	0.013042	0.020832
393.197	0.00017	6.17e-06	0.023405	0.018741
425.963	-0.00013	5.47e-06	0.025791	0.016986
458.73	-2.5e-05	4.9e-06	0.036233	0.015495
491.496	0.000378	4.42e-06	0.028148	0.014214
524.263	0.000229	4.01e-06	0.037069	0.013103
589.795	-0.0001	3.36e-06	0.025899	0.011279
655.328	1.7e-05	2.87e-06	0.008616	0.009847
720.861	0.000596	2.49e-06	0.024991	0.008697
786.394	0.000209	2.18e-06	0.013658	0.007758
851.927	0.000485	1.94e-06	0.025355	0.006977
917.46	-0.00014	1.73e-06	0.027371	0.006321
982.992	6.81e-05	1.56e-06	0.041832	0.005762
1048.53	-1.7e-07	1.42e-06	0.03894	0.005281
1179.59	0.000171	1.19e-06	0.045173	0.004499
1310.66	0.000201	1.01e-06	0.043203	0.003894
1441.72	0.000216	8.8e-07	0.023236	0.003414
1572.79	0.000181	7.7e-07	0.029597	0.003025
1703.85	7.18e-05	6.8e-07	0.02768	0.002705
1834.92	2.58e-05	6.1e-07	0.026797	0.002438
1965.98	0.000234	5.5e-07	0.028827	0.002212
2097.05	0.000272	5e-07	0.034173	0.002019
2359.18	0.000242	4.2e-07	0.023969	0.001708
2621.31	9.29e-05	3.6e-07	0.025417	0.00147
2883.44	8.18e-05	3.1e-07	0.007733	0.001282
3145.57	-6.6e-06	2.7e-07	0.012412	0.001131
3407.71	7.44e-05	2.4e-07	0.004616	0.001008
3669.84	0.000177	2.2e-07	0.038173	0.000905
3931.97	0.000136	2e-07	0.009323	0.000819
4194.1	0.00025	1.8e-07	0.027297	0.000746
4718.36	0.000196	1.5e-07	0.028447	0.000628
5242.63	6.67e-05	1.3e-07	0.003629	0.000539
5766.89	6.97e-05	1.1e-07	0.012615	0.000468
6291.15	0.000136	1e-07	0.025038	0.000412
6815.41	7.86e-05	9e-08	0.019405	0.000367
7339.68	0.000137	8e-08	0.012889	0.000329
7863.94	0.000165	7e-08	0.028076	0.000297
8388.2	0.000113	6e-08	0.019196	0.00027
9436.73	0.000108	5e-08	0.019863	0.000227
10485.2	3.71e-05	4e-08	0.017948	0.000194
11533.8	0.000109	4e-08	0.022521	0.000168
12582.3	0.000133	3e-08	0.017167	0.000148
13630.8	0.000143	3e-08	0.012227	0.000131
14679.4	0.000127	3e-08	0.014102	0.000118
15727.9	0.000111	2e-08	0.024576	0.000106
16776.4	7.41e-05	2e-08	0.009812	9.66e-05
	9.65e-05	2e-08
	0.000153	2e-08
	0.000111	1e-08
	9.97e-05	1e-08
	8.29e-05	1e-08
	4.05e-05	1e-08
	7.33e-05	1e-08
	2.61e-05	1e-08
	6.73e-05	1e-08
	3.48e-05	1e-08
	3.16e-05	0
	1.44e-05	0
	1.33e-06	0
	3.65e-05	0
	4.02e-05	0
	2.98e-05	0

[truncated: 8 more sheets: Supplementary Figure 9, Supplementary Figure 10, Supplementary Figure 11, Supplementary Figure 12, Supplementary Figure 13, Supplementary Figure 14, Supplementary Figure 15, Supplementary Figure 16]
